# Supplementary material for: Spatial patterns and clustering of dengue incidence in Mexico: Analysis of Moran’s index across 2,471 municipalities from 2022 to 2024
Source: PLoS One. 2025 May 22;20(5):e0324754. doi: 10.1371/journal.pone.0324754 (PMC12097634; doi:10.1371/journal.pone.0324754)
Supplement: S1 Table — (CSV) [file pone.0324754.s001.csv]

S1 Table. Dengue incidence rates by municipality, 2022–2024
Entity	Municipality	Rate_2022	Rate_2023	Rate_2024
Puebla	Acteopan	0	195.4	6,677.50
Colima	Minatitlán	117.3	322.5	6,265.30
Puebla	Atzala	132.3	925.9	4,894.20
Querétaro	Peñamiller	0	423.2	4,691.50
Colima	Armería	325.8	629.8	4,626.10
Colima	Ixtlahuacán	409	231.2	4,570.50
Puebla	Coxcatlán	101.7	237.3	4,565.90
Oaxaca	Valerio Trujano	145.3	508.7	4,505.80
San Luis Potosí	San Ciro de Acosta	0	19.6	4,287.80
Nayarit	Tuxpan	46.6	99.8	4,068.00
Nayarit	San Blas	16.9	137.3	3,897.10
Sinaloa	Escuinapa	141.7	436.8	3,857.40
Morelos	Puente de Ixtla	92.5	6,192.20	3,768.30
Puebla	Tilapa	51.7	2,173.00	3,704.50
Morelos	Zacatepec	110.8	2,205.40	3,676.50
Jalisco	San Cristóbal de la Barranca	0	0	3,454.20
Guerrero	Mochitlán	24.2	120.9	3,410.70
Colima	Manzanillo	206.8	399.4	3,393.70
Colima	Cuauhtémoc	25.6	105.5	3,332.60
Colima	Colima	20.4	357.9	3,300.90
Oaxaca	Oaxaca de Juárez	351.7	2,318.10	3,258.80
Guerrero	Copala	6.9	421.8	3,215.10
Morelos	Jojutla	79.7	2,442.70	3,160.40
Nayarit	Santiago Ixcuintla	47.9	116	3,115.50
Querétaro	Arroyo Seco	7.6	7.6	3,081.70
Guerrero	Huamuxtitlán	325.9	903.5	3,065.00
Colima	Coquimatlán	96	335.9	3,052.30
Puebla	Epatlán	182.1	1,699.40	3,014.40
Colima	Comala	18.5	230.8	2,959.20
Guerrero	Igualapa	298.2	1,235.20	2,930.40
Coahuila de Zaragoza	Zaragoza	0	0	2,923.50
Oaxaca	San Andrés Dinicuiti	0	1,429.80	2,902.90
Oaxaca	San Raymundo Jalpan	219.2	2,314.30	2,898.90
Oaxaca	Santa María del Tule	89.5	1,197.00	2,875.00
Oaxaca	Santa Cruz Amilpas	159.1	2,522.70	2,856.10
Nayarit	Ruíz	107.9	141.1	2,838.60
Nayarit	Acaponeta	21.5	32.2	2,833.60
Oaxaca	San Juan Chilateca	65.7	131.4	2,825.20
Coahuila de Zaragoza	Morelos	12.6	12.6	2,775.00
Guerrero	Alpoyeca	524.8	307.2	2,751.80
Nayarit	Xalisco	30.7	104.2	2,687.50
Nayarit	Santa María del Oro	12	192.7	2,661.50
Puebla	La Magdalena Tlatlauquitepec	0	0	2,615.40
Oaxaca	San Martín Lachilá	0	96.7	2,611.20
Nayarit	Rosamorada	38.7	68.5	2,591.80
Guerrero	Tixtla de Guerrero	44	896.4	2,571.20
Oaxaca	San Jacinto Amilpas	166.4	1,723.40	2,496.00
Guanajuato	Silao de la Victoria	1	20.1	2,486.80
Puebla	Huehuetlán el Grande	0	196.6	2,424.20
Puebla	Izúcar de Matamoros	183.6	1,629.10	2,414.00
Sinaloa	Rosario	19.1	30.6	2,403.30
Guerrero	Tlalixtaquilla de Maldonado	407.8	526.2	2,394.10
Nayarit	Tepic	23	171.9	2,387.80
Colima	Villa de Álvarez	30	363.2	2,386.50
Oaxaca	San Agustín de las Juntas	210.7	992	2,361.50
Oaxaca	Santa Lucía del Camino	403.1	1,626.20	2,347.00
Puebla	Cohuecan	74	407.2	2,332.00
Oaxaca	Nazareno Etla	23.3	489.2	2,329.40
Baja California Sur	Loreto	0	55.4	2,321.10
Oaxaca	San Bartolo Coyotepec	173.2	510.1	2,319.30
Guerrero	Tlapa de Comonfort	859.3	337.1	2,315.70
Guerrero	Ixcateopan de Cuauhtémoc	0	97.8	2,313.50
Guerrero	Xalpatláhuac	234	142.1	2,289.80
Oaxaca	San Sebastián Tutla	177.7	2,275.20	2,269.20
Oaxaca	Ánimas Trujano	87.6	1,950.00	2,256.80
Oaxaca	Santa María Atzompa	143.1	1,383.60	2,247.10
Jalisco	Atoyac	0	11.5	2,244.20
Guerrero	Tlacoachistlahuaca	96.6	772.6	2,234.30
México	Tejupilco	2,180.80	1,116.30	2,219.90
Morelos	Jantetelco	157.6	1,021.60	2,200.80
Oaxaca	San Gabriel Mixtepec	0	712.8	2,199.60
San Luis Potosí	Tampacán	41.8	996.7	2,188.50
Nayarit	Tecuala	0	43.1	2,181.20
Oaxaca	San Antonio de la Cal	308.2	1,080.60	2,161.20
Oaxaca	San Lorenzo Cacaotepec	49.1	790.7	2,121.20
Oaxaca	San Sebastián Abasolo	50	800.4	2,101.10
Morelos	Jonacatepec de Leandro Valle	335.4	766.7	2,096.60
Morelos	Tlaltizapán de Zapata	70.6	2,253.90	2,082.10
Jalisco	Cuautitlán de García Barragán	10.9	76.2	2,068.60
Oaxaca	Santo Domingo Tomaltepec	354.4	383.9	2,067.30
Nayarit	Bahía de Banderas	18.7	92.2	2,063.10
Oaxaca	Santa Gertrudis	34.6	311.3	2,040.80
Oaxaca	San Antonio Nanahuatípam	81.2	0	2,029.20
Nayarit	Huajicori	24.5	16.4	2,027.80
Jalisco	Zapotitlán de Vadillo	26.8	0	2,022.50
Morelos	Temoac	464.6	211.2	2,015.20
Michoacán de Ocampo	Carácuaro	0	0	1,994.30
Oaxaca	San Mateo Cajonos	0	0	1,964.00
Zacatecas	Mezquital del Oro	0	0	1,958.40
Guerrero	Teloloapan	7.4	321.5	1,938.00
Guerrero	Ometepec	130.5	467.7	1,923.60
Morelos	Ayala	96.8	701.3	1,919.10
Morelos	Cuautla	130.4	1,080.60	1,906.80
Oaxaca	San Jerónimo Taviche	0	97.8	1,906.20
Morelos	Yecapixtla	178.3	1,060.90	1,897.20
Morelos	Tlaquiltenango	71	1,317.00	1,891.10
Morelos	Amacuzac	198.9	2,170.70	1,880.90
Puebla	San Martín Totoltepec	0	2,312.10	1,878.60
Oaxaca	San Felipe Tejalápam	0	279.4	1,871.00
Guerrero	Huitzuco de los Figueroa	10.9	144.8	1,866.50
Guerrero	Xochihuehuetlán	12.7	1,297.40	1,857.00
México	Otzoloapan	0	122.7	1,840.10
Oaxaca	San Juan Bautista Atatlahuca	0	0	1,825.80
Oaxaca	San Pablo Etla	128.5	1,127.60	1,805.30
Puebla	Chietla	13.5	699.4	1,795.80
Oaxaca	Santa Cruz Xoxocotlán	298.8	1,307.70	1,794.80
Oaxaca	Cuilápam de Guerrero	264.1	1,142.00	1,770.70
Jalisco	Pihuamo	0	105.4	1,765.30
Colima	Tecomán	48.1	206.4	1,757.40
Guerrero	Tepecoacuilco de Trujano	42.2	321.4	1,739.90
Nayarit	San Pedro Lagunillas	0	65.1	1,731.10
Guerrero	Iguala de la Independencia	101.2	1,347.80	1,729.90
Guerrero	Xochistlahuaca	140.5	137.2	1,726.30
San Luis Potosí	Tampamolón Corona	0	22.1	1,720.20
Guerrero	Marquelia	21	427.2	1,708.70
Oaxaca	San Juan Bautista Cuicatlán	675.3	260.5	1,698.00
Oaxaca	Rojas de Cuauhtémoc	76.9	1,460.40	1,691.00
México	Tlatlaya	179.5	415.6	1,687.60
Puebla	Jonotla	44.9	0	1,682.70
Jalisco	Tolimán	26.7	26.7	1,640.10
Guerrero	Zirándaro	116.5	477	1,630.50
Oaxaca	San Pedro Ixtlahuaca	75.6	1,182.00	1,608.00
Campeche	Palizada	0	714	1,600.80
Oaxaca	Villa de Zaachila	314.2	869.5	1,590.50
Oaxaca	San Andrés Huayápam	63.7	1,449.30	1,576.70
Querétaro	Tolimán	0	0	1,576.20
Guerrero	Azoyú	13.2	231.8	1,569.60
Guerrero	Eduardo Neri	20.7	519.5	1,549.10
San Luis Potosí	San Martín Chalchicuautla	10.8	232.8	1,548.60
Guerrero	Chilpancingo de los Bravo	46.2	507.5	1,535.20
Morelos	Axochiapan	74	607.5	1,534.20
Michoacán de Ocampo	Coalcomán de Vázquez Pallares	0	20.4	1,533.10
Oaxaca	Soledad Etla	31.5	645.9	1,528.00
Morelos	Zacualpan de Amilpas	190.7	130.5	1,525.30
Oaxaca	San Agustín Yatareni	54.3	1,485.20	1,521.50
Nayarit	Ahuacatlán	19.5	175.4	1,500.70
Jalisco	El Arenal	0	9.5	1,491.80
Michoacán de Ocampo	Huetamo	31	226.3	1,470.00
Puebla	Santa Catarina Tlaltempan	0	801.1	1,468.60
Puebla	Tuzamapan de Galeana	0	135	1,468.60
San Luis Potosí	Matlapa	6.9	220.7	1,465.70
Guerrero	Cocula	64.2	738.2	1,457.10
México	Luvianos	1,835.40	2,550.10	1,453.80
Puebla	Tepexco	26.6	1,661.60	1,448.90
México	Tonatico	0	46.5	1,448.30
Jalisco	Cihuatlán	22.4	179.4	1,442.50
Oaxaca	Guadalupe Etla	136.6	785.3	1,433.90
Guerrero	Copanatoyac	212.5	314.1	1,432.00
Jalisco	La Barca	2.9	29.4	1,430.70
San Luis Potosí	San Antonio	0	42.6	1,396.30
San Luis Potosí	Huehuetlán	0	19.6	1,389.10
Oaxaca	San Juan Teitipac	75	1,124.40	1,386.80
Tabasco	Nacajuca	261.5	363.9	1,365.30
Guerrero	Taxco de Alarcón	16.1	1,397.00	1,363.80
Guerrero	Buenavista de Cuéllar	84.7	4,552.50	1,324.90
Michoacán de Ocampo	Tocumbo	16.2	24.3	1,322.50
Michoacán de Ocampo	Briseñas	17.1	34.2	1,309.80
Jalisco	Tuxcueca	0	0	1,298.10
Jalisco	Amatitán	6.1	42.4	1,297.80
Jalisco	La Huerta	0	150.5	1,294.20
Tamaulipas	Padilla	0	36.7	1,292.40
Nayarit	Compostela	18.1	121.4	1,290.10
Guerrero	Cuautepec	0	58.7	1,286.40
Oaxaca	Tlalixtac de Cabrera	58	1,533.10	1,284.50
Puebla	Chiautla	23	244.3	1,281.20
Querétaro	Jalpan de Serra	3.7	3.7	1,276.40
Puebla	San Gabriel Chilac	0	213.1	1,266.10
Puebla	Tehuacán	2.4	400.8	1,263.60
Guerrero	Alcozauca de Guerrero	447.6	66	1,258.00
Michoacán de Ocampo	Nocupétaro	0	12.2	1,256.70
Puebla	Tepeojuma	56.1	1,222.20	1,255.90
Michoacán de Ocampo	Villamar	6.3	18.9	1,241.80
San Luis Potosí	Coxcatlán	6.4	332.1	1,238.80
Oaxaca	Miahuatlán de Porfirio Díaz	7.9	168.7	1,232.80
Oaxaca	Santa Catarina Lachatao	0	0	1,227.60
Michoacán de Ocampo	Lázaro Cárdenas	74.5	92.3	1,225.00
San Luis Potosí	Tamazunchale	6.3	146.3	1,221.60
San Luis Potosí	Axtla de Terrazas	6.1	101.4	1,216.80
Guerrero	La Unión de Isidoro Montes de Oca	15.2	155.6	1,187.90
Guerrero	Benito Juárez	6.5	161.9	1,185.10
Oaxaca	Santa María Huatulco	385.4	475.8	1,181.60
Morelos	Tepalcingo	192	348.5	1,145.00
Puebla	Huaquechula	0	345.5	1,135.70
Puebla	Ixcamilpa de Guerrero	0	565.8	1,131.60
Jalisco	Tuxcacuesco	0	182.4	1,131.00
Oaxaca	Sitio de Xitlapehua	0	0	1,122.00
Guerrero	San Marcos	16	235.4	1,111.20
Michoacán de Ocampo	Los Reyes	2.5	45.6	1,106.00
Puebla	Tehuitzingo	260.4	260.4	1,104.80
Oaxaca	San Juan Lajarcia	630.9	1,261.80	1,104.10
Guerrero	Pungarabato	44.2	293.6	1,094.00
San Luis Potosí	El Naranjo	4.8	9.5	1,087.80
Puebla	Huehuetlán el Chico	30.7	204.9	1,086.10
Guerrero	Atenango del Río	43.7	1,246.30	1,071.40
Puebla	Jolalpan	180.3	210.4	1,052.00
Jalisco	Guadalajara	14.5	49.5	1,045.50
Oaxaca	San Ildefonso Sola	94.3	0	1,037.70
Morelos	Jiutepec	79.4	3,078.60	1,037.30
Guerrero	Acapulco de Juárez	82.5	699.4	1,037.20
Oaxaca	Santa María Zacatepec	23.4	64.3	1,035.10
Oaxaca	San Andrés Zautla	0	394.3	1,032.70
Tamaulipas	Jaumave	6.3	0	1,025.40
Jalisco	El Grullo	0	19.3	991.5
Michoacán de Ocampo	Juárez	46.9	13.4	990.9
Guerrero	General Canuto A. Neri	0	923.9	987.6
Michoacán de Ocampo	Coahuayana	11.7	29.4	987
Oaxaca	Santo Domingo Armenta	95.1	95.1	982.6
Puebla	Zoquiapan	0	122.3	978.8
Nayarit	Jala	15.5	10.4	973
Baja California Sur	Los Cabos	18.5	330.1	969.8
Oaxaca	San Pablo Huixtepec	319.4	299.4	968.1
Oaxaca	San Mateo Sindihui	0	50.6	961.1
Morelos	Cuernavaca	63.7	2,367.40	959.6
Oaxaca	Ciénega de Zimatlán	65.7	262.9	953
Puebla	Altepexi	0	92.8	950.1
Jalisco	Ayotlán	0	7.2	948.2
México	Ixtapan de la Sal	0	56.9	945.5
Oaxaca	Teotitlán de Flores Magón	0	39.6	940.7
Guerrero	Cutzamala de Pinzón	48.7	224	939.8
Oaxaca	San Francisco Lachigoló	38.4	441	939.6
Oaxaca	Villa Sola de Vega	32.4	340.1	931.2
Chiapas	Unión Juárez	25	256.1	930.8
Puebla	Tlapanalá	0	1,111.80	918.4
Guerrero	Atoyac de Álvarez	16.5	416.9	917.9
Oaxaca	Santa María Mixtequilla	234.5	213.2	916.8
Oaxaca	San Jerónimo Tlacochahuaya	0	503.1	902.2
Guerrero	Apaxtla	45	18	899.9
Oaxaca	Mártires de Tacubaya	0	0	899
Guerrero	Tecoanapa	17.4	375.6	898.8
Oaxaca	Villa de Etla	19.3	530.8	897.6
Jalisco	Puerto Vallarta	17.8	97	892.3
Nayarit	Ixtlán del Río	0	41	890.8
Michoacán de Ocampo	Angamacutiro	6.7	0	883.4
Michoacán de Ocampo	Uruapan	2	19.9	877.8
Sinaloa	Concordia	0	12	867.5
Jalisco	San Pedro Tlaquepaque	9.8	32.3	859.1
Oaxaca	Trinidad Zaachila	29.2	234	848.2
Michoacán de Ocampo	Taretan	6.4	6.4	846.8
Oaxaca	Santo Tomás Mazaltepec	0	114.9	842.3
Veracruz de Ignacio de la Llave	Platón Sánchez	0	38.8	842
Nayarit	Amatlán de Cañas	0	130	840.8
Jalisco	Talpa de Allende	0	6.7	840.2
Coahuila de Zaragoza	Progreso	0	0	833.6
Jalisco	Tonila	13.2	92.5	832.8
Oaxaca	San Juan Mazatlán	220.7	52.5	830.2
Veracruz de Ignacio de la Llave	Tancoco	34.5	0	828.3
Jalisco	Autlán de Navarro	0	12.3	824
Oaxaca	San Mateo Nejápam	164.3	0	821.7
Jalisco	San Marcos	0	0	817.7
Oaxaca	San Juan Cacahuatepec	123.1	89.5	805.5
Oaxaca	Santiago Niltepec	168.5	131	804.9
Morelos	Yautepec	87.9	1,320.70	804.5
Guerrero	Leonardo Bravo	0	53.1	804.3
Oaxaca	Santiago Suchilquitongo	36.7	91.9	799.2
Nayarit	La Yesca	0	0	794.5
Oaxaca	San Francisco Sola	0	346.7	792.5
Guerrero	Tlapehuala	58.5	621.4	792.5
Hidalgo	Atlapexco	0	181.7	792.4
Oaxaca	San Agustín Etla	48	311.9	791.7
Morelos	Miacatlán	38	1,993.40	791
Michoacán de Ocampo	Aquila	24.3	36.5	790.2
Oaxaca	San Andrés Ixtlahuaca	112.6	168.9	788.3
Tabasco	Centro	191.5	408.1	787
Oaxaca	Magdalena Apasco	25.4	329.6	786
Oaxaca	Santo Domingo Ingenio	156.2	143.2	781.1
Hidalgo	Jacala de Ledezma	0	0	781.1
Veracruz de Ignacio de la Llave	Naranjal	0	997	780.2
Oaxaca	Santa María Coyotepec	106.6	613.2	773.1
México	Amatepec	170.3	138.6	772.5
Oaxaca	Santa María Guelacé	110.1	660.8	770.9
San Luis Potosí	Lagunillas	0	146.7	770.2
Coahuila de Zaragoza	Francisco I. Madero	0	6.8	762.3
Oaxaca	San Pedro Mixtepec	50.2	146.6	761.3
Tabasco	Jalapa	79.5	158.9	760.3
Morelos	Xochitepec	84.3	821.3	760.1
Oaxaca	San Lorenzo Victoria	107.3	321.9	751.1
Michoacán de Ocampo	Jiquilpan	0	2.8	749.5
Guerrero	Zihuatanejo de Azueta	8.7	488.1	735.7
Puebla	Zinacatepec	0	10.9	729.9
Hidalgo	Huazalingo	0	148.8	728.5
Tabasco	Teapa	299.7	504.1	722.1
Tamaulipas	Aldama	208.9	13.9	720.6
Michoacán de Ocampo	Nuevo Urecho	33.2	22.2	709
Oaxaca	Santiago Jamiltepec	706.4	183.1	706.4
San Luis Potosí	Cárdenas	0	71	704.3
Chiapas	Osumacinta	0	326.4	703
Chiapas	Arriaga	102.1	325.8	690.4
Campeche	Carmen	59.9	512	690
Chiapas	Tapachula	75.8	167.9	673.7
Quintana Roo	Benito Juárez	92.4	1,302.50	668.1
Veracruz de Ignacio de la Llave	Veracruz	65.1	793.1	659.4
Guerrero	Mártir de Cuilapan	10.7	220.3	655.5
Michoacán de Ocampo	Tiquicheo de Nicolás Romero	46.7	0	654.4
Jalisco	Poncitlán	3.7	11.2	650.4
Nuevo León	Guadalupe	2.5	2.6	648.7
Veracruz de Ignacio de la Llave	La Antigua	48.8	226.6	648.5
Jalisco	Amacueca	0	0	644.3
Guerrero	Cuetzala del Progreso	24.2	1,015.50	640.7
Hidalgo	Zimapán	0	0	638.7
Oaxaca	Villa Hidalgo	53.1	53.1	636.6
Tamaulipas	Mainero	0	0	634.8
Michoacán de Ocampo	Yurécuaro	24.8	52.6	634.6
Oaxaca	San Bartolomé Loxicha	0	0	632.6
Puebla	Xicotepec	1.2	328.8	627.9
Oaxaca	Santo Domingo Albarradas	0	0	626.6
Oaxaca	Santa Cruz Papalutla	0	802.9	624.4
Veracruz de Ignacio de la Llave	San Rafael	9.9	197.7	619.4
Chiapas	Tuxtla Gutiérrez	175.6	574	618.1
Guanajuato	Romita	0	1.5	617.3
Oaxaca	San Bartolo Yautepec	1,378.30	306.3	612.6
Oaxaca	Santiago Pinotepa Nacional	130.7	392.2	610.7
Michoacán de Ocampo	Gabriel Zamora	4.7	37.3	605.6
Puebla	Zapotitlán	0	23.3	605
Chiapas	Chiapa de Corzo	168.6	565.7	605
Oaxaca	San Martín de los Cansecos	0	201.2	603.6
Veracruz de Ignacio de la Llave	Emiliano Zapata	56.1	789.6	600.1
Chiapas	Cacahoatán	47.9	131.7	598.7
Veracruz de Ignacio de la Llave	Cosamaloapan de Carpio	56.6	358.1	595.6
Michoacán de Ocampo	Turicato	6.9	3.4	595.4
Tamaulipas	San Carlos	0	0	593.7
Morelos	Tlayacapan	46.4	819.2	592.5
Tamaulipas	Güémez	0	0	592.1
Oaxaca	San Agustín Atenango	53.4	748.3	587.9
Chiapas	Tonalá	27.2	405.8	576.6
Oaxaca	Santa Lucía Ocotlán	0	910.6	575.1
Michoacán de Ocampo	Tacámbaro	1.3	11.3	574.6
Veracruz de Ignacio de la Llave	Naolinco	4.4	157.7	573.7
Chiapas	Copainalá	0	739	572.3
Jalisco	Tuxpan	10.7	29.3	570.4
Jalisco	Tonaya	0	33.6	570.4
Oaxaca	San Juan Bautista Guelache	14.9	179.3	567.8
Nuevo León	Monterrey	4.2	7.6	567.6
Morelos	Temixco	206.1	860.4	561.1
Oaxaca	Santa María Texcatitlán	0	0	558
Guerrero	Coahuayutla de José María Izazaga	16.1	40.3	556.1
Guerrero	Coyuca de Benítez	15.1	249.1	555.7
Guerrero	Coyuca de Catalán	80.4	166	552.5
Chiapas	San Fernando	9.6	165.1	545.5
San Luis Potosí	Tanquián de Escobedo	0	7.4	542.8
Puebla	Atlixco	0	187.6	539.5
Jalisco	Tonalá	6.1	35.1	535
Oaxaca	San Andrés Zabache	0	802.1	534.8
México	Santo Tomás	0	257	534.5
Hidalgo	Pisaflores	0	299.1	534.1
Oaxaca	Ayoquezco de Aldama	0	164.1	533.4
Nayarit	Del Nayar	2.1	14.7	532.1
San Luis Potosí	Ciudad Valles	1.7	38.5	530.7
Oaxaca	San Martín Zacatepec	0	75.5	528.7
Oaxaca	San Miguel Panixtlahuaca	64	207.9	527.8
Veracruz de Ignacio de la Llave	Tempoal	29.1	49.4	526
Hidalgo	Huejutla de Reyes	6.3	112.8	523.7
Oaxaca	Santa María Chimalapa	114.8	125.3	522
Tamaulipas	Victoria	2.3	3.7	521.9
Guerrero	Juan R. Escudero	19.2	252.9	521.2
Guerrero	Ajuchitlán del Progreso	42.5	353.2	520.5
Baja California Sur	Comondú	11	120.5	520.4
Jalisco	El Salto	5.6	18.9	520.1
Morelos	Atlatlahucan	23.8	844.2	519.2
Oaxaca	Villa de Tututepec	87.1	146.4	518.4
Veracruz de Ignacio de la Llave	Fortín	51.2	1,265.60	518.3
Veracruz de Ignacio de la Llave	Uxpanapa	64.7	246	518
Oaxaca	San Pedro Huamelula	92.4	914.2	513.6
Oaxaca	San Vicente Coatlán	85.4	256.3	512.5
Veracruz de Ignacio de la Llave	Xalapa	10.8	745.9	511.9
Coahuila de Zaragoza	Allende	17.3	0	511.8
Oaxaca	Asunción Ixtaltepec	26.2	1,677.50	511.1
Oaxaca	Santa Cruz Mixtepec	53.8	241.9	510.8
Oaxaca	Unión Hidalgo	41.3	178.8	508.9
Oaxaca	San Martín Toxpalan	0	279.6	508.4
Jalisco	Villa Purificación	0	8.8	504.3
Oaxaca	Santos Reyes Nopala	18	36	497.4
Hidalgo	Calnali	0	0	495.4
Oaxaca	San Juan Mixtepec	0	0	494.2
Jalisco	Cabo Corrientes	27.4	45.7	493.6
Jalisco	Zapopan	14.1	46.1	492.9
Coahuila de Zaragoza	Viesca	0	54.2	492.5
Michoacán de Ocampo	Morelia	1.2	84.1	489.7
Michoacán de Ocampo	San Lucas	45.3	73.5	486.5
Oaxaca	San Juan Cotzocón	182.7	75.7	485.7
Oaxaca	Teotitlán del Valle	31.3	109.5	485
Oaxaca	San Andrés Huaxpaltepec	80.2	128.3	481.2
Guerrero	Atlixtac	24.6	7	480.9
Coahuila de Zaragoza	San Pedro	2	8.9	479
Puebla	Ajalpan	0	17.4	478.8
Quintana Roo	Solidaridad	19.8	518.6	478.1
Chiapas	Tuxtla Chico	87.8	151.1	477.8
Oaxaca	San Sebastián Ixcapa	23.9	71.6	477.6
Michoacán de Ocampo	Tuzantla	7	27.9	474.6
Puebla	Xochiltepec	0	1,570.40	474.1
Coahuila de Zaragoza	Torreón	0.8	26.1	472.5
Puebla	Acateno	10.9	1,330.40	468.9
San Luis Potosí	Tancanhuitz	0	9.9	468
Guerrero	Tlalchapa	68.5	351	462.3
Puebla	San Pedro Yeloixtlahuaca	172	1,376.10	458.7
Oaxaca	San Lorenzo	101.6	321.9	457.4
Guerrero	Cualác	165.1	304.8	457.2
Hidalgo	Chapulhuacán	0	449.7	454.1
Michoacán de Ocampo	Arteaga	14.8	0	452.5
Michoacán de Ocampo	Tzitzio	180.7	33.9	451.7
Tamaulipas	Llera	0	0	450.7
Veracruz de Ignacio de la Llave	Boca del Río	54	783.1	450.4
México	Zacazonapan	19.6	371.9	450.2
Oaxaca	Santiago Tamazola	314	0	448.6
Oaxaca	San Jacinto Tlacotepec	0	223.9	447.8
Oaxaca	Nejapa de Madero	141.3	353.2	447.4
Campeche	Escárcega	66.8	1,133.10	443.9
Oaxaca	Zimatlán de Álvarez	325.9	511.5	443.6
San Luis Potosí	San Vicente Tancuayalab	6.7	6.7	441.6
San Luis Potosí	Aquismón	0	76.5	440.5
Oaxaca	San Mateo Tlapiltepec	0	0	436.7
Jalisco	Hostotipaquillo	0	0	435.2
Oaxaca	San Miguel Ejutla	0	2,349.90	435.2
Veracruz de Ignacio de la Llave	Nanchital de Lázaro Cárdenas del Río	126.7	291	434.8
Puebla	Teotlalco	27.1	515	433.7
Oaxaca	Santo Tomás Jalieza	25.5	25.5	433.3
Chiapas	Solosuchiapa	23.4	116.8	432.2
Jalisco	San Gabriel	0	0	429.1
Michoacán de Ocampo	Tingüindín	6.7	0	428.6
Puebla	Ayotoxco de Guerrero	12.2	865	426.4
Veracruz de Ignacio de la Llave	Coetzala	84.9	382.2	424.6
Durango	Gómez Palacio	0	8	424.4
Veracruz de Ignacio de la Llave	Tampico Alto	8.6	129.7	423.8
Sinaloa	Guasave	24.9	11.7	423.3
Oaxaca	San Francisco Ixhuatán	31.7	190.3	422.8
Chiapas	Comitán de Domínguez	24.1	383.9	422.4
Oaxaca	Magdalena Ocotlán	84.5	760.1	422.3
Morelos	Emiliano Zapata	52.3	979.9	420.4
Oaxaca	San Pablo Villa de Mitla	22.1	242.9	419.5
Yucatán	Teya	0	2,556.10	417.3
Jalisco	Jilotlán de los Dolores	10.6	0	413.8
Oaxaca	San Pedro Mixtepec	0	0	411.5
Nuevo León	San Nicolás de los Garza	1.9	1.9	411.2
Oaxaca	San Sebastián Teitipac	0	319.8	411.1
Sonora	San Miguel de Horcasitas	1,370.10	28	410.1
Puebla	Axutla	922.1	614.8	409.8
Veracruz de Ignacio de la Llave	Chalma	0	7.4	406.6
San Luis Potosí	Tanlajás	0	33	406.4
Michoacán de Ocampo	Buenavista	15.4	109.8	406.3
Oaxaca	Heroica Ciudad de Huajuapan de León	120	1,735.30	406.1
Oaxaca	San Juan Guichicovi	211.4	73.8	406
Morelos	Ocuituco	10.4	291.4	405.8
Tabasco	Huimanguillo	100.1	407.6	405.5
Chiapas	Huehuetán	96.3	93.6	404.6
Jalisco	Jocotepec	0	25.5	403.4
Veracruz de Ignacio de la Llave	Carlos A. Carrillo	25.7	106.9	402.1
Chiapas	Suchiapa	214.6	121	401.9
Oaxaca	San Antonio Acutla	0	0	401.6
Quintana Roo	Lázaro Cárdenas	219.4	2,492.20	401.1
Sinaloa	Angostura	36.3	2.3	396.9
Oaxaca	Santa María Sola	0	0	395.8
Morelos	Tetecala	118.2	1,102.80	393.9
Jalisco	Tequila	0	65.4	392.3
Oaxaca	San Mateo del Mar	45	398.2	391.8
Guerrero	General Heliodoro Castillo	2.7	91.3	389.2
Quintana Roo	Isla Mujeres	26.4	700.9	387.9
Michoacán de Ocampo	Peribán	3.4	20.4	387.9
Guerrero	Zitlala	9.1	91	386.8
Veracruz de Ignacio de la Llave	Pánuco	16.6	109.2	386.8
Oaxaca	San Miguel del Puerto	58.5	233.9	385.9
Michoacán de Ocampo	Penjamillo	0	0	385.1
Oaxaca	San Nicolás Hidalgo	0	0	383.5
Chiapas	Montecristo de Guerrero	0	0	380.4
Michoacán de Ocampo	Ziracuaretiro	0	10.9	380.4
Jalisco	Tomatlán	24.8	22	380
Guerrero	Petatlán	9	139.1	379.1
Guerrero	Copalillo	6.4	250	378.3
Chiapas	Huixtla	92	88.3	377.5
Nuevo León	Apodaca	0.6	1.8	377.5
Jalisco	Tecalitlán	6	0	377.1
Sinaloa	Cosalá	58.8	0	376.2
Veracruz de Ignacio de la Llave	Alto Lucero de Gutiérrez Barrios	63.9	99.3	376.1
San Luis Potosí	Rioverde	1	195	375.7
Oaxaca	Santa María Colotepec	44.4	136.8	373.4
Veracruz de Ignacio de la Llave	Cerro Azul	4	56	371.8
Hidalgo	Tepehuacán de Guerrero	3.2	12.8	371.4
Michoacán de Ocampo	Tepalcatepec	29.1	20.8	369.7
Jalisco	Ixtlahuacán de los Membrillos	0	20.6	367.8
Michoacán de Ocampo	Chavinda	0	19.2	364.8
Guanajuato	Celaya	0.4	132.4	364.6
Veracruz de Ignacio de la Llave	Ixhuatlán del Café	0	510.1	363.1
Veracruz de Ignacio de la Llave	Chiconamel	0	15.1	363.1
Puebla	Cuayuca de Andrade	120.7	1,538.50	362
San Luis Potosí	Ebano	0	251.8	361.9
Puebla	Cohetzala	72.4	2,315.50	361.8
Veracruz de Ignacio de la Llave	Poza Rica de Hidalgo	38.5	697.3	360.5
Hidalgo	Metztitlán	0	667.9	357.8
Jalisco	Sayula	0	2.7	357.7
Coahuila de Zaragoza	Múzquiz	564	8.4	356
Guerrero	Florencio Villarreal	13.5	184.3	355.1
Nuevo León	Santa Catarina	0.7	6.9	354.9
Sinaloa	San Ignacio	184.6	41	353.8
Coahuila de Zaragoza	Sabinas	29.3	4.6	351.8
Morelos	Coatlán del Río	218.6	570.3	351.7
San Luis Potosí	Tamuín	0	24.3	351.7
Campeche	Campeche	52.7	1,385.00	351.3
Michoacán de Ocampo	Churumuco	0	0	348.4
Puebla	Huatlatlauca	0	376.4	343.6
Chiapas	Tuzantán	29.7	85.8	343.2
Oaxaca	Matías Romero Avendaño	298.6	170.2	343.1
Querétaro	Querétaro	0.2	1.3	341.5
Oaxaca	Santa María Jacatepec	51.6	867.6	340.8
Jalisco	Colotlán	5.1	0	340.3
Oaxaca	San Juan Bautista Tlachichilco	135.6	0	339
Jalisco	Tamazula de Gordiano	2.6	15.4	338.9
Jalisco	Zapotlán el Grande	2.6	9.6	337.8
Veracruz de Ignacio de la Llave	Coatepec	31.9	1,436.50	337.6
Guerrero	San Luis Acatlán	30.3	304.7	337.2
Oaxaca	San Pedro Tapanatepec	168	394.1	335.9
Jalisco	Villa Corona	0	0	335.7
Coahuila de Zaragoza	Matamoros	0	15.2	334.6
Campeche	Hopelchén	16.6	579	332.2
Coahuila de Zaragoza	Nava	33.2	0	329
Tamaulipas	Tampico	5.7	58.8	327.7
Michoacán de Ocampo	Cuitzeo	70.2	6.7	327.6
Oaxaca	Santa Catarina Mechoacán	21.8	21.8	327.4
Guerrero	Malinaltepec	77.6	114.8	324.1
Tabasco	Cárdenas	43.6	324	324
Chiapas	Coapilla	0	60.6	323.2
Oaxaca	Santo Domingo Teojomulco	19	342.2	323.2
Veracruz de Ignacio de la Llave	Orizaba	31.7	1,413.40	322.3
Chiapas	Tecpatán	4.7	1,068.80	322
Chiapas	Soyaló	45.9	266.3	321.4
Morelos	Mazatepec	10.4	1,201.70	321.1
Tamaulipas	Soto la Marina	8.4	122.5	321
Oaxaca	San Juan del Estado	35.6	142.5	320.6
Yucatán	Progreso	39.4	1,025.60	318.1
Jalisco	Casimiro Castillo	4.9	19.5	316.3
Oaxaca	Santiago Yaveo	276.6	632.2	316.1
Veracruz de Ignacio de la Llave	Córdoba	50.3	1,863.00	315.6
Oaxaca	San Pedro Pochutla	174.3	178.4	315.3
Sonora	Santa Ana	6.2	0	314.8
Campeche	Tenabo	0	480.3	314.4
Michoacán de Ocampo	Chinicuila	21	62.9	314.3
San Luis Potosí	San Nicolás Tolentino	0	41.8	313.9
Morelos	Tepoztlán	220.1	652.9	312.8
Chiapas	Acacoyagua	50	22.2	311.2
Jalisco	Teuchitlán	0	0	311
Oaxaca	San Miguel Tenango	0	153.1	306.3
Oaxaca	Santiago Tetepec	81.5	0	305.6
Veracruz de Ignacio de la Llave	Amatitlán	25.4	241.5	305.1
Nuevo León	General Escobedo	10.8	1.7	304.2
Tamaulipas	Ciudad Madero	4.9	69	302.5
Veracruz de Ignacio de la Llave	Pueblo Viejo	5.2	3.5	298.7
Guerrero	San Miguel Totolapan	58	401.8	298.3
Chiapas	Mapastepec	6.5	8.7	297
San Luis Potosí	Ciudad del Maíz	0	26.4	296.8
Veracruz de Ignacio de la Llave	Ixhuatlancillo	7.3	505.6	296.8
Oaxaca	San Baltazar Yatzachi el Bajo	0	0	296.7
Oaxaca	Santo Domingo Zanatepec	136.2	232.3	296.4
Campeche	Candelaria	53.3	782.3	296.3
Oaxaca	Ocotlán de Morelos	16.8	450.5	294.7
Oaxaca	Mariscala de Juárez	80.2	107	294.2
San Luis Potosí	Santa María del Río	25.1	5	293.4
Guerrero	Cuajinicuilapa	67.6	292.9	292.9
Veracruz de Ignacio de la Llave	Actopan	2.4	189.3	292.3
Yucatán	Tinum	63	3,685.00	291.3
Veracruz de Ignacio de la Llave	Tlaltetela	212.3	30.3	291.2
Jalisco	Magdalena	0	0	289.2
Veracruz de Ignacio de la Llave	Medellín de Bravo	41	647	288.9
Sinaloa	Mazatlán	8.2	17.7	288.8
Veracruz de Ignacio de la Llave	Chocamán	0	379.1	287.9
Oaxaca	San Luis Amatlán	0	0	287.3
Oaxaca	San Pedro Amuzgos	0	135.7	286.5
Hidalgo	San Felipe Orizatlán	2.6	423.5	285.8
Michoacán de Ocampo	Tumbiscatío	0	16.7	284.7
Veracruz de Ignacio de la Llave	Puente Nacional	21.2	157.2	284.6
Chiapas	Tzimol	96.6	839.4	283.8
Tabasco	Cunduacán	17.5	228	283.4
Guerrero	Zapotitlán Tablas	25	8.3	283.2
Veracruz de Ignacio de la Llave	Xico	7.6	789.9	282.7
Michoacán de Ocampo	Ixtlán	0	538.4	279.7
Oaxaca	Santo Domingo Petapa	11.1	210.5	276.9
Hidalgo	Molango de Escamilla	0	17.3	276.4
Michoacán de Ocampo	Tarímbaro	0	48.9	274.2
Puebla	Santiago Miahuatlán	9.9	168.3	273.8
Puebla	Tenampulco	0	266.9	266.9
Oaxaca	Zapotitlán Lagunas	0	384.4	266.1
Tabasco	Comalcalco	44.7	590.6	265.7
Oaxaca	Santiago Matatlán	0	137.6	265.4
Oaxaca	San Juan Bautista Tuxtepec	127.9	473.5	265.3
Hidalgo	Tasquillo	0	0	263.7
Puebla	Tecomatlán	571	439.2	263.5
Tamaulipas	Nuevo Morelos	0	26.2	262.5
Oaxaca	San Andrés Tepetlapa	0	262.5	262.5
Yucatán	Celestún	35.8	3,409.20	262.2
Chiapas	Escuintla	16.2	97.1	262.2
Veracruz de Ignacio de la Llave	Agua Dulce	99.8	210.9	260.7
Oaxaca	Santa María Tonameca	51.3	193.3	260.4
Oaxaca	El Barrio de la Soledad	29.7	608.6	259.8
Jalisco	Tlajomulco de Zúñiga	3.4	15.9	257.6
Oaxaca	Santo Domingo Tehuantepec	23.6	220	256.9
Puebla	San José Miahuatlán	7.1	256.8	256.8
Oaxaca	San Juan Bautista Valle Nacional	121.4	1,625.70	255.8
Oaxaca	Salina Cruz	45	275.9	254.6
Yucatán	Tzucacab	91.2	3,206.00	254.1
Oaxaca	San Martín Tilcajete	0	101.3	253.2
Oaxaca	El Espinal	11.5	870.6	252
Oaxaca	Reyes Etla	0	389	251.7
Oaxaca	Santa Ana Zegache	175.8	150.7	251.2
Oaxaca	Putla Villa de Guerrero	8.7	109.7	251.1
Puebla	Acatlán	168.6	1,106.60	250.3
Veracruz de Ignacio de la Llave	Jilotepec	24.1	307.5	247.2
Chiapas	Ixtacomitán	82.1	191.6	246.3
Aguascalientes	Aguascalientes	0	46.5	244.9
Veracruz de Ignacio de la Llave	Coatzacoalcos	216.6	117.8	244.6
Quintana Roo	Bacalar	126.9	1,068.20	244.3
Chiapas	Mazatán	10.6	70.8	244.2
Jalisco	Zacoalco de Torres	0	0	242.8
Veracruz de Ignacio de la Llave	Moloacán	54.6	78.8	242.5
Hidalgo	Huautla	0	227.3	241.9
Guerrero	Quechultenango	8.3	163.2	240.7
Puebla	Jalpan	0	597.5	240.7
Guerrero	Arcelia	48.1	315.6	240.5
Oaxaca	San Agustín Chayuco	24	0	240.2
Veracruz de Ignacio de la Llave	Tuxpan	12.9	189.5	240
San Luis Potosí	Vanegas	0	0	238.2
Hidalgo	Jaltocán	0	133	237.6
Oaxaca	Santiago Miltepec	0	237.5	237.5
Jalisco	Tala	2.3	16	237.2
Veracruz de Ignacio de la Llave	Martínez de la Torre	4.6	473.2	237
Quintana Roo	Othón P. Blanco	58.2	888.1	236.3
Guerrero	Técpan de Galeana	6.1	145.6	236.1
Oaxaca	Santa Ana Tavela	117.9	0	235.8
San Luis Potosí	Xilitla	4	58.3	235.2
Oaxaca	Tlacolula de Matamoros	56.2	271	234.7
Tabasco	Centla	18.6	51.1	233.9
Oaxaca	Pinotepa de Don Luis	46.8	296.1	233.8
Veracruz de Ignacio de la Llave	Chinampa de Gorostiza	6.1	24.6	233.4
Veracruz de Ignacio de la Llave	Huiloapan de Cuauhtémoc	13.7	726.7	233.1
Oaxaca	Guadalupe de Ramírez	310.6	77.6	232.9
Oaxaca	San José Tenango	0	0	232
Durango	Indé	0	0	231.7
San Luis Potosí	Alaquines	0	192.7	231.2
Oaxaca	Magdalena Teitipac	146.9	272.9	230.9
Campeche	Calakmul	25.2	1,365.30	230.2
Oaxaca	San José Chiltepec	35.4	557	229.9
Oaxaca	Santiago Astata	459.4	280.8	229.7
Oaxaca	San Pedro y San Pablo Tequixtepec	0	171.7	229
Oaxaca	Chahuites	70.4	88.1	229
Michoacán de Ocampo	Ario	0	0	228.9
Guanajuato	Apaseo el Grande	0	10.2	227.3
Jalisco	Bolaños	0	14.2	227.2
Guerrero	Ayutla de los Libres	14.5	338.5	227.1
Oaxaca	Ixtlán de Juárez	11.9	83.5	226.6
Guerrero	Chilapa de Álvarez	11.3	316	226.3
Oaxaca	Reforma de Pineda	0	37.6	225.6
Michoacán de Ocampo	Apatzingán	42.8	103	225.1
Veracruz de Ignacio de la Llave	Ilamatlán	0	44.9	224.3
Michoacán de Ocampo	Vista Hermosa	0	195.4	224
Oaxaca	San Francisco Telixtlahuaca	36.1	151.6	223.7
Michoacán de Ocampo	Aguililla	27.1	33.9	223.7
Yucatán	Kanasín	79.6	2,316.50	222.6
Guerrero	Ahuacuotzingo	15.9	337.2	222.2
Tamaulipas	González	2.4	14.5	221.8
Oaxaca	Santa María Temaxcalapa	0	0	221.5
Chiapas	Metapa	0	85.1	221.2
Jalisco	Techaluta de Montenegro	0	0	221
Yucatán	Dzemul	0	2,816.10	220.9
Hidalgo	Yahualica	0	113.5	218.9
Oaxaca	Santa María Tecomavaca	163.9	0	218.6
Oaxaca	San Dionisio Ocotlán	0	144.9	217.4
Chiapas	Pijijiapan	23.4	189.5	216.8
Oaxaca	Magdalena Tequisistlán	0	533.7	216.8
Coahuila de Zaragoza	Saltillo	0.9	10.7	216.7
Sinaloa	Salvador Alvarado	108.2	11.3	216.4
Jalisco	San Sebastián del Oeste	0	59	216.3
Chiapas	Pichucalco	81.5	125.3	216.2
Veracruz de Ignacio de la Llave	Ursulo Galván	29.9	119.6	216
Michoacán de Ocampo	La Huacana	3.3	42.4	215.5
Veracruz de Ignacio de la Llave	Yecuatla	8.9	26.8	214.2
Michoacán de Ocampo	Pajacuarán	0	28.5	214
Puebla	Petlalcingo	53.5	352.9	213.9
Oaxaca	San Pablo Huitzo	0	113.7	213.2
Oaxaca	San José Estancia Grande	0	0	213.2
Oaxaca	San Juan Guelavía	91.2	456.2	212.9
Veracruz de Ignacio de la Llave	Tepetlán	53.2	74.4	212.7
Veracruz de Ignacio de la Llave	Ignacio de la Llave	66.6	84.7	211.8
Michoacán de Ocampo	Copándaro	0	0	210.9
Puebla	Chinantla	878.4	667.6	210.8
Jalisco	Zapotiltic	0	5.9	210.6
Sonora	Ures	70.2	0	210.6
Michoacán de Ocampo	Chilchota	0	2.5	209.6
Sinaloa	Ahome	81.4	26.1	209.4
Michoacán de Ocampo	Susupuato	0	22	209.3
Veracruz de Ignacio de la Llave	Naranjos Amatlán	26.1	52.2	208.6
Oaxaca	Santa Cruz Xitla	0	0	208.6
Veracruz de Ignacio de la Llave	Río Blanco	50.2	1,062.30	208.2
Veracruz de Ignacio de la Llave	Vega de Alatorre	14.8	19.8	207.9
Michoacán de Ocampo	Múgica	6.6	17.5	207.7
Jalisco	Mascota	0	13.8	207.6
Oaxaca	San Pedro Jaltepetongo	0	0	207
Guerrero	Atlamajalcingo del Monte	189.3	17.2	206.5
Sinaloa	Culiacán	73.5	39.6	206
Sonora	Benito Juárez	318.1	9.2	202.8
Querétaro	Landa de Matamoros	0	0	202.2
Michoacán de Ocampo	José Sixto Verduzco	3.8	0	202.2
Oaxaca	San Miguel Amatlán	0	100.9	201.8
Nuevo León	Abasolo	0	0	201.7
Oaxaca	Natividad	0	200.8	200.8
Guerrero	Tetipac	0	199.2	199.2
Chiapas	Socoltenango	487.1	785.7	199
Oaxaca	San Pablo Cuatro Venados	0	0	198.7
Tabasco	Paraíso	166.4	579.9	198.5
Yucatán	Motul	2.6	1,989.20	198.4
Veracruz de Ignacio de la Llave	Alvarado	135	415.5	198.1
Chiapas	Villa Comaltitlán	29.7	49.5	198
Chiapas	Marqués de Comillas	23.3	318	193.9
Jalisco	Ameca	1.7	3.3	193.8
Oaxaca	San Miguel Chimalapa	0	74.5	193.7
Yucatán	Baca	16.1	742.5	193.7
Oaxaca	Santiago Tapextla	0	159.5	191.4
Campeche	Hecelchakán	15.7	1,704.40	191.1
Puebla	Xayacatlán de Bravo	0	1,719.70	191.1
Sinaloa	El Fuerte	279.5	17.6	190.5
Oaxaca	Juchitán de Zaragoza	56.4	178.7	190.2
Tamaulipas	Altamira	4.8	20.8	189.4
Veracruz de Ignacio de la Llave	Ozuluama de Mascareñas	0	30.8	189
Nuevo León	Anáhuac	5.5	0	188.6
Oaxaca	San Miguel Coatlán	0	0	188.4
Nuevo León	Juárez	1.5	2.5	188.3
Oaxaca	San Pedro Apóstol	0	125.5	188.2
Coahuila de Zaragoza	Frontera	1.2	1.2	188.1
Chiapas	Juárez	36.7	73.4	188
Oaxaca	Santa María Cortijo	0	0	187.4
Jalisco	El Limón	0	18.6	186.3
Veracruz de Ignacio de la Llave	Tlacotalpan	23.3	279.1	186.1
Veracruz de Ignacio de la Llave	Coatzintla	14.5	530.8	185.4
Michoacán de Ocampo	Zamora	3.4	52.7	184.5
Chiapas	Salto de Agua	23.3	227.2	183.7
Chiapas	Villaflores	63	44.7	183.5
Jalisco	Gómez Farías	6.1	0	182.6
San Luis Potosí	Tamasopo	3.4	113.1	181.6
Yucatán	Mérida	40.6	2,138.20	181.4
Puebla	Ahuehuetitla	271.9	271.9	181.2
Jalisco	Mezquitic	0	18.1	181.1
Chiapas	Berriozábal	7.7	68.1	181
Veracruz de Ignacio de la Llave	Amatlán de los Reyes	27.7	1,184.10	181
Yucatán	Umán	41.9	2,383.30	180.8
Tamaulipas	Cruillas	0	0	179.5
Durango	San Dimas	0	17.3	178.8
Oaxaca	Santa Inés del Monte	0	0	178
Quintana Roo	Tulum	74.9	1,175.10	177.7
Chiapas	Ocotepec	7.1	28.4	177.5
Oaxaca	San Pedro Yólox	0	0	176.8
San Luis Potosí	Cerritos	0	4.5	176.7
Coahuila de Zaragoza	Monclova	1.3	3.4	176.1
Veracruz de Ignacio de la Llave	Cosoleacaque	93.2	113.8	175.7
Sinaloa	Elota	36.1	72.3	175.3
Oaxaca	Santa María Huazolotitlán	108.4	50	175.1
México	Malinalco	88.8	49.7	174
Oaxaca	San Jorge Nuchita	69.4	312.4	173.6
Chiapas	Ostuacán	146.2	303.2	173.3
Oaxaca	Santiago Comaltepec	0	0	172.9
San Luis Potosí	Santa Catarina	0	98.7	172.7
Nuevo León	San Pedro Garza García	3	3	172.5
Oaxaca	Guevea de Humboldt	114.2	57.1	171.2
Tamaulipas	Gómez Farías	0	12.1	168.9
Puebla	Totoltepec de Guerrero	0	674	168.5
San Luis Potosí	Ciudad Fernández	0	307.7	168.4
Sonora	San Ignacio Río Muerto	189.1	0	168.1
Veracruz de Ignacio de la Llave	Nautla	29.6	118.5	167.8
Oaxaca	Santa María Petapa	71.8	293.3	167.6
Nuevo León	García	2.8	3	166.9
Durango	Cuencamé	2.9	2.9	165.9
Chiapas	Francisco León	13.8	911	165.6
Chiapas	Suchiate	14.4	45.6	165.6
Oaxaca	San Juan de los Cués	0	0	165.2
Puebla	Chigmecatitlán	0	1,646.10	164.6
Nuevo León	Bustamante	0	0	163.9
Veracruz de Ignacio de la Llave	Tecolutla	44.8	77.4	162.9
Jalisco	Juchitlán	0	0	162.6
Oaxaca	Santo Domingo Tonalá	757.5	676.3	162.3
Veracruz de Ignacio de la Llave	Tlilapan	0	739	162.2
Yucatán	Suma	0	1,184.70	161.6
Oaxaca	San Mateo Etlatongo	0	0	161.4
Jalisco	Chapala	0	7.2	161.2
Michoacán de Ocampo	Ecuandureo	0	0	160.3
Tabasco	Jalpa de Méndez	40.6	125	160.1
Chiapas	Acapetahua	37.2	26	159.9
Veracruz de Ignacio de la Llave	Juchique de Ferrer	0	13.3	159.4
Puebla	Albino Zertuche	636.6	1,326.30	159.2
Sinaloa	Navolato	42.9	17.4	158.9
Oaxaca	Santo Domingo de Morelos	0	17.6	158.1
Morelos	Totolapan	15.7	172.5	156.9
Veracruz de Ignacio de la Llave	Minatitlán	143.7	154.7	156.8
Puebla	Teopantlán	26.1	365	156.4
Hidalgo	Tlanchinol	5.3	116.6	156.4
Guerrero	Pedro Ascencio Alquisiras	0	734.9	155.5
Veracruz de Ignacio de la Llave	Benito Juárez	0	527.3	155.1
Sinaloa	Sinaloa	8.9	2.5	155.1
Nuevo León	Linares	1.2	2.4	154.7
Baja California Sur	Mulegé	9.4	9.4	154.6
Yucatán	Sudzal	51.3	513.1	153.9
Oaxaca	Pluma Hidalgo	0	215.1	153.6
Yucatán	Hocabá	0	890.4	153.5
Veracruz de Ignacio de la Llave	Hidalgotitlán	104	93	153.2
Puebla	Tepanco de López	0	72	153
Oaxaca	San Juan Lachao	0	43.7	152.9
Veracruz de Ignacio de la Llave	Tomatlán	0	472.4	152.8
Michoacán de Ocampo	Jacona	1.5	2.9	152.7
Veracruz de Ignacio de la Llave	Tlalnelhuayocan	0	172.9	152.6
Puebla	Xicotlán	0	152.4	152.4
Durango	San Juan de Guadalupe	0	0	152.4
Chiapas	Villa Corzo	21.3	60.9	152.3
Veracruz de Ignacio de la Llave	Acula	38.1	133.3	152.3
Oaxaca	Guelatao de Juárez	0	0	152.2
Jalisco	Ejutla	0	0	151.4
Oaxaca	Heroica Ciudad de Ejutla de Crespo	8.6	868.3	151.2
Oaxaca	San Pedro Huilotepec	0	60.5	151.2
Oaxaca	Santa Catarina Tayata	0	0	151.1
Sinaloa	Badiraguato	862.8	67.8	150.7
Veracruz de Ignacio de la Llave	Banderilla	15.4	165.4	150
Veracruz de Ignacio de la Llave	Chontla	0	29.9	149.7
Guerrero	Pilcaya	0	399.9	149
Veracruz de Ignacio de la Llave	Apazapan	169.9	1,104.30	148.7
Oaxaca	Santa María Temaxcaltepec	0	37.1	148.5
Puebla	Jopala	0	305	148.4
Oaxaca	Santa Lucía Miahuatlán	0	0	148.1
Morelos	Tetela del Volcán	13.5	80.8	148.1
Chiapas	Chicoasén	0	129.6	148.1
Coahuila de Zaragoza	Piedras Negras	611.4	19.3	147.5
Tamaulipas	Matamoros	3.7	12	146.3
Veracruz de Ignacio de la Llave	Ixtaczoquitlán	79.7	655.4	145.9
San Luis Potosí	Matehuala	0	105.7	145.8
Coahuila de Zaragoza	Villa Unión	0	0	145.4
Oaxaca	Santiago Llano Grande	29.1	436	145.3
Oaxaca	Santa Catarina Minas	0	48.4	145.1
Hidalgo	Huehuetla	8.8	205.7	144.4
Zacatecas	Apozol	0	0	143.8
Chiapas	Ocozocoautla de Espinosa	45.2	128.3	143.7
Veracruz de Ignacio de la Llave	Ixmatlahuacan	0	197.3	143.5
Oaxaca	San Simón Almolongas	0	35.7	142.8
Nuevo León	Cadereyta Jiménez	3.3	4.1	142.2
Chiapas	Las Rosas	0	121.4	142.2
Yucatán	San Felipe	47.2	1,510.90	141.6
Quintana Roo	Felipe Carrillo Puerto	95.2	1,285.90	140.5
Durango	Rodeo	0	0	140.4
Veracruz de Ignacio de la Llave	Tlalixcoyan	161.4	140.2	140.2
Chiapas	La Concordia	36.1	60.1	140.2
Yucatán	Tizimín	45.9	2,919.20	140.1
Veracruz de Ignacio de la Llave	Zongolica	2.2	102.2	139.9
Chiapas	Venustiano Carranza	14.9	127.8	139.7
Chiapas	Mazapa de Madero	63.3	189.8	139.2
Guerrero	Tlacoapa	19.8	109	138.7
Morelos	Huitzilac	12.2	191.7	138.7
Jalisco	Cuautla	0	46.2	138.5
Morelos	Tlalnepantla	0	251.8	138.5
Oaxaca	San Pedro Jocotipac	0	0	137
Oaxaca	Santa Catarina Quiané	0	136.8	136.8
Nuevo León	Hidalgo	6.2	0	136.8
Durango	Lerdo	0	5.5	136.5
Oaxaca	San José del Progreso	12.4	210.9	136.5
Oaxaca	San Miguel Tlacamama	54.5	545.3	136.3
Yucatán	Dzilam de Bravo	34.1	306.5	136.2
Oaxaca	San Ildefonso Villa Alta	0	54.4	136
Jalisco	Teocuitatlán de Corona	9.1	27.2	135.9
Veracruz de Ignacio de la Llave	Oteapan	367.4	135.4	135.4
Oaxaca	San Juan Colorado	72.8	83.3	135.3
Oaxaca	San Juan Juquila Mixes	54	216	135
Veracruz de Ignacio de la Llave	Jamapa	18	548	134.7
Oaxaca	Candelaria Loxicha	26.9	53.7	134.3
Chiapas	Las Margaritas	24.8	228.3	134
Yucatán	Muxupip	0	2,642.10	133.8
Yucatán	Tekantó	0	2,001.60	133.4
Yucatán	Valladolid	172	1,919.00	133.4
Coahuila de Zaragoza	San Buenaventura	0	4	133.3
Veracruz de Ignacio de la Llave	Tatahuicapan de Juárez	538.4	39.9	132.9
Veracruz de Ignacio de la Llave	Tuxtilla	177.1	221.4	132.9
Oaxaca	Santiago Xanica	0	33	132.1
Coahuila de Zaragoza	Escobedo	0	0	131.3
Michoacán de Ocampo	Charo	0	8	131.3
Jalisco	Ocotlán	1.9	8.5	131.1
Oaxaca	San Sebastián Nicananduta	0	0	129.7
Durango	Mezquital	0	0	129.7
Chiapas	Motozintla	89	171.5	129.6
Veracruz de Ignacio de la Llave	Paso de Ovejas	9	95.7	128.6
Durango	Tlahualilo	0	0	127.7
Oaxaca	San Marcos Arteaga	255.1	701.5	127.6
Chiapas	Ixtapangajoya	95.5	63.7	127.3
Veracruz de Ignacio de la Llave	Cuichapa	0	134.8	126.4
Nuevo León	Rayones	0	0	126.2
Tabasco	Macuspana	143.1	143.1	126.1
Veracruz de Ignacio de la Llave	Nogales	16.1	645.9	126
Tamaulipas	El Mante	5.7	39.6	125.3
Veracruz de Ignacio de la Llave	Acayucan	24.7	42.1	125
Jalisco	Jamay	0	0	124.5
Oaxaca	Constancia del Rosario	0	41.3	123.8
Oaxaca	Santo Domingo Chihuitán	309	2,286.80	123.6
Oaxaca	Capulálpam de Méndez	61.8	61.8	123.5
Tamaulipas	Hidalgo	0	0	123.4
Veracruz de Ignacio de la Llave	Tierra Blanca	42.9	193.5	123.4
Oaxaca	Santa María Totolapilla	0	123.2	123.2
Veracruz de Ignacio de la Llave	Tepetzintla	0	6.8	123.1
Jalisco	Tototlán	0	8.5	123
Oaxaca	Santa María Ipalapa	0	41	123
Michoacán de Ocampo	Parácuaro	14.9	41	123
Oaxaca	Santiago Ixcuintepec	0	61.1	122.2
Oaxaca	Ciudad Ixtepec	28.5	908.1	121.1
Nuevo León	Pesquería	1.4	1.4	120.6
Zacatecas	Tabasco	18.1	0	120.6
Oaxaca	Santos Reyes Pápalo	0	0	120.5
Oaxaca	Santiago Cacaloxtepec	60	1,079.80	120
Jalisco	Cocula	0	0	119.6
Jalisco	Guachinango	0	0	119.1
Chiapas	Acala	28.3	287.9	118
Yucatán	Sanahcat	117.6	1,822.50	117.6
Oaxaca	La Reforma	0	29.3	117.3
Veracruz de Ignacio de la Llave	Tantima	0	33.4	116.8
Oaxaca	Santa María Camotlán	0	175.1	116.8
Yucatán	Ticul	24.7	2,913.90	116.1
Oaxaca	San Pedro Ixcatlán	48.2	183.3	115.7
Oaxaca	San Antonino Castillo Velasco	16.5	395.8	115.4
Oaxaca	San Pedro Comitancillo	46.2	807.8	115.4
Veracruz de Ignacio de la Llave	Lerdo de Tejada	36.6	941.3	115
Veracruz de Ignacio de la Llave	Saltabarranca	0	212.2	114.3
Oaxaca	San Pedro Juchatengo	57	4,900.30	114
Oaxaca	San Juan Sayultepec	0	0	113.8
Yucatán	Temax	0	895.3	113.7
Coahuila de Zaragoza	Lamadrid	0	0	113.4
Veracruz de Ignacio de la Llave	Chicontepec	3.7	356.5	113.3
Oaxaca	Mesones Hidalgo	0	45.2	113
Coahuila de Zaragoza	Acuña	13.5	4.3	112.8
Oaxaca	Taniche	0	901.9	112.7
Oaxaca	Santa Catarina Ixtepeji	0	224.3	112.1
Veracruz de Ignacio de la Llave	Tantoyuca	147.1	36	112
México	Valle de Bravo	1.6	9.7	112
Veracruz de Ignacio de la Llave	Rafael Delgado	12.4	654.9	111.9
México	Zumpahuacán	5.3	2,012.40	111.5
Veracruz de Ignacio de la Llave	Papantla	13.1	247.6	111.3
Nuevo León	Santiago	2.1	4.3	111.1
Puebla	San Jerónimo Xayacatlán	27.7	748.8	110.9
Veracruz de Ignacio de la Llave	Pajapan	16.6	38.8	110.8
Sonora	Guaymas	49.7	5.1	110.3
Oaxaca	Santa Inés Yatzeche	0	0	110.1
Oaxaca	Santa Cruz Zenzontepec	5.2	68.1	110.1
Oaxaca	Loma Bonita	188.1	73.3	109.9
Oaxaca	San Andrés Paxtlán	0	21.9	109.6
Michoacán de Ocampo	Sahuayo	0	15.3	109.6
Michoacán de Ocampo	Tanhuato	0	225.3	109.4
Chiapas	Reforma	51.3	55.8	109.3
Veracruz de Ignacio de la Llave	Zaragoza	75.6	84	109.3
Oaxaca	San José Lachiguiri	0	108.1	108.1
Oaxaca	San Andrés Nuxiño	0	0	108.1
Puebla	Piaxtla	172.9	129.7	108.1
Tamaulipas	San Nicolás	0	0	108
Veracruz de Ignacio de la Llave	San Andrés Tuxtla	30.2	347.8	107.1
Coahuila de Zaragoza	Nadadores	0	0	107.1
Oaxaca	San Francisco Logueche	0	0	107
Jalisco	San Martín Hidalgo	0	0	106.8
Puebla	Coatzingo	0	1,914.90	106.4
Veracruz de Ignacio de la Llave	Teocelo	11.8	1,757.40	106.2
Coahuila de Zaragoza	Parras	2.2	2.2	105.7
Hidalgo	Pacula	0	0	105.3
Puebla	Caxhuacan	0	446.1	105
Oaxaca	San Pablo Macuiltianguis	0	0	104.7
Veracruz de Ignacio de la Llave	Chacaltianguis	96	157.1	104.7
Yucatán	Telchac Puerto	0	365.5	104.4
Michoacán de Ocampo	La Piedad	1.9	7.5	104.2
Oaxaca	San Antonio Tepetlapa	0	41	102.6
Oaxaca	Villa de Santiago Chazumba	0	512.6	102.5
Tabasco	Tacotalpa	137.8	87.7	102.3
Oaxaca	San Antonio Huitepec	34.1	34.1	102.2
Oaxaca	Santa Ana Tlapacoyan	0	357.5	102.1
Chiapas	Palenque	108.9	231.4	102.1
Oaxaca	Santa Cruz Tacache de Mina	68	272.1	102
Oaxaca	Yaxe	270.8	270.8	101.6
Jalisco	Unión de Tula	0	36.2	101.5
Zacatecas	Mazapil	0	0	101.3
Oaxaca	San Miguel Amatitlán	14.4	173.1	101
Veracruz de Ignacio de la Llave	Mariano Escobedo	15.5	385.3	100.9
Jalisco	Chiquilistlán	0	0	100.3
Puebla	Huehuetla	0	134.6	99.5
Veracruz de Ignacio de la Llave	Jalcomulco	39.6	771.7	98.9
Oaxaca	La Pe	32.8	393.2	98.3
Coahuila de Zaragoza	Abasolo	0	0	97.8
Oaxaca	San Pedro Jicayán	35.5	53.2	97.5
Guanajuato	Acámbaro	0	616.4	97.5
Oaxaca	Santa María Pápalo	48.6	48.6	97.2
Chiapas	Totolapa	55.5	291.2	97.1
Yucatán	Chacsinkín	32.2	2,899.50	96.6
Oaxaca	San Dionisio del Mar	0	251	96.5
Yucatán	Peto	46.2	3,325.10	96.3
Chiapas	Frontera Hidalgo	34.4	116.8	96.2
Yucatán	Uayma	23.9	1,670.20	95.4
Chiapas	Maravilla Tenejapa	203.9	74.8	95.1
Veracruz de Ignacio de la Llave	Tihuatlán	14	395.8	94.9
Michoacán de Ocampo	Cojumatlán de Régules	0	0	94.8
Oaxaca	San Juan Diuxi	0	0	94.7
Chihuahua	Delicias	0	0	94.3
Jalisco	Juanacatlán	3.2	16.2	94
Guanajuato	San Miguel de Allende	0	0	93.9
Oaxaca	Santiago Ixtayutla	7.2	14.4	93.7
Oaxaca	San Miguel Ahuehuetitlán	0	0	93.4
Yucatán	Timucuy	13.3	639.7	93.3
Puebla	Guadalupe	15.5	325.5	93
Veracruz de Ignacio de la Llave	El Higo	0	10.3	92.8
Querétaro	Cadereyta de Montes	0	2.9	92.7
Jalisco	Zapotlanejo	0	1.5	92.6
Oaxaca	San Pedro Cajonos	0	0	92.5
Oaxaca	San Pedro y San Pablo Teposcolula	0	0	91.9
San Luis Potosí	Guadalcázar	0	19.9	91.6
Veracruz de Ignacio de la Llave	Tamiahua	9.1	45.7	91.3
Oaxaca	Santa Catarina Juquila	10.7	230.5	91.1
Yucatán	Yaxkukul	0	759.2	91.1
Oaxaca	San Pedro Totolápam	0	273.2	91.1
Puebla	Nicolás Bravo	0	0	90.3
Chihuahua	Moris	0	0	89.9
Jalisco	Huejuquilla el Alto	0	0	89.9
Veracruz de Ignacio de la Llave	Misantla	24.3	263.1	89.7
México	San Simón de Guerrero	74.7	44.8	89.7
Zacatecas	Trinidad García de la Cadena	0	0	89.2
Michoacán de Ocampo	Cotija	0	9.9	89.1
Oaxaca	San Pablo Yaganiza	0	88.9	88.9
Tamaulipas	Tula	0	0	88.6
Michoacán de Ocampo	Tangamandapio	9.5	18.9	88.3
Veracruz de Ignacio de la Llave	Oluta	52.9	52.9	88.1
Jalisco	Ixtlahuacán del Río	4.9	58.6	88
Jalisco	Tizapán el Alto	0	0	87.9
Oaxaca	San Pedro Atoyac	21.9	43.9	87.7
Oaxaca	San Lorenzo Texmelúcan	0	0	87.5
Chiapas	Sunuapa	130	0	86.7
Michoacán de Ocampo	Jungapeo	5	252.1	85.7
Guerrero	Iliatenco	17.1	25.7	85.6
Jalisco	Ayutla	0	15.5	85.4
Michoacán de Ocampo	Venustiano Carranza	0	8.5	85.2
Coahuila de Zaragoza	San Juan de Sabinas	113.6	7.1	85.2
Yucatán	Chichimilá	95.7	1,988.10	85.1
Michoacán de Ocampo	Numarán	0	0	84.8
Veracruz de Ignacio de la Llave	Soconusco	30.2	12.1	84.5
Puebla	San Antonio Cañada	0	16.8	84.2
Nuevo León	Montemorelos	0	11.9	83.1
Veracruz de Ignacio de la Llave	Catemaco	28.3	368	82.9
Oaxaca	San Nicolás	0	164.7	82.4
Quintana Roo	Cozumel	29.3	338.5	82.4
Puebla	Tepemaxalco	0	164.5	82.2
Veracruz de Ignacio de la Llave	Ixhuatlán del Sureste	227.4	157.9	82.1
Sonora	Bacerac	0	0	81.9
Zacatecas	Momax	0	0	81.8
Coahuila de Zaragoza	Sacramento	40.5	0	80.9
Oaxaca	San Francisco Tlapancingo	0	0	80.9
Veracruz de Ignacio de la Llave	Citlaltépetl	0	17.9	80.6
Oaxaca	Yogana	0	0	80.3
Chiapas	Chapultenango	13.4	93.7	80.3
Puebla	San Pablo Anicano	0	478.9	79.8
Nuevo León	General Zaragoza	0	0	79.6
Sinaloa	Mocorito	52	2.5	79.3
Jalisco	Acatlán de Juárez	4	15.8	79.2
Chiapas	Ixhuatán	158.2	96.7	79.1
Sonora	Navojoa	2,050.60	18.9	79.1
Veracruz de Ignacio de la Llave	Gutiérrez Zamora	41.5	99.6	78.9
Nuevo León	Mier y Noriega	0	0	78.4
Puebla	Cuetzalan del Progreso	0	8	78.2
Oaxaca	San Baltazar Chichicápam	38.8	38.8	77.6
Durango	Nazas	0	0	77.6
Oaxaca	Villa Díaz Ordaz	0	46.4	77.3
Hidalgo	Tianguistengo	0	20.9	76.7
Veracruz de Ignacio de la Llave	Las Choapas	55.5	149.2	76.5
Jalisco	Ahualulco de Mercado	0	0	76.2
Puebla	Tepexi de Rodríguez	0	1,397.20	76.1
Oaxaca	Santa Catarina Yosonotú	0	0	76
Oaxaca	Cosolapa	165.7	144.9	75.9
Jalisco	Yahualica de González Gallo	0	4.5	75.9
San Luis Potosí	Villa de la Paz	0	0	75.5
Guanajuato	Comonfort	0	4.9	75.4
Jalisco	Mexticacán	18.8	0	75.4
Oaxaca	Santiago Minas	0	0	75.4
Chiapas	Huitiupán	7.2	35.9	75.3
Oaxaca	Acatlán de Pérez Figueroa	6.6	243.5	75.3
Guerrero	Metlatónoc	26.5	5.3	74.2
Yucatán	Ucú	24.7	1,358.40	74.1
Veracruz de Ignacio de la Llave	Jesús Carranza	10.5	14	73.6
Oaxaca	Santo Tomás Tamazulapan	0	36.7	73.4
Oaxaca	Ayotzintepec	0	247.9	72.9
Oaxaca	San Marcial Ozolotepec	0	0	72.9
Nuevo León	El Carmen	0	1	72.7
Nuevo León	General Bravo	0	0	72.6
Veracruz de Ignacio de la Llave	Coacoatzintla	0	63.5	72.6
Yucatán	Cantamayec	0	689.7	72.6
Veracruz de Ignacio de la Llave	Huatusco	5	300.4	71.8
Oaxaca	Calihualá	142.7	71.3	71.3
Hidalgo	La Misión	0	0	71.3
Tamaulipas	Abasolo	10.2	30.5	71.3
Nuevo León	Hualahuises	0	0	71.2
Oaxaca	San Bernardo Mixtepec	0	0	70.7
Veracruz de Ignacio de la Llave	San Juan Evangelista	3.1	18.4	70.5
Puebla	Atzitzihuacán	0	85.6	70
Oaxaca	San Jerónimo Silacayoapilla	0	70	70
Oaxaca	Heroica Villa Tezoatlán de Segura y Luna, Cuna de la Independencia de Oaxaca	8.7	270.4	69.8
Veracruz de Ignacio de la Llave	Atzalan	4.1	187.1	69.1
Oaxaca	Monjas	0	69.1	69.1
Chiapas	La Independencia	8.6	92.7	69
Oaxaca	San Carlos Yautepec	17.1	34.3	68.6
Jalisco	Tenamaxtlán	0	68.5	68.5
Tabasco	Emiliano Zapata	24.9	80.8	68.4
Puebla	Ixcaquixtla	0	658.8	68.2
Baja California Sur	La Paz	36.3	81.1	68.1
Veracruz de Ignacio de la Llave	Sayula de Alemán	6.2	6.2	67.9
Oaxaca	Santiago Apóstol	0	158.3	67.9
Sonora	Nogales	20.4	0.8	67.6
Nuevo León	Melchor Ocampo	0	67.4	67.4
Yucatán	Yaxcabá	0	648.3	67.3
Yucatán	Cansahcab	0	895.7	67.2
Veracruz de Ignacio de la Llave	Yanga	5.6	134.1	67
Yucatán	Maní	33.5	2,999.30	67
Guerrero	Olinalá	14.1	221.5	66.8
Yucatán	Chicxulub Pueblo	22.2	1,334.20	66.7
Veracruz de Ignacio de la Llave	Atzacan	0	503.3	66.2
Guerrero	Juchitán	0	0	66.1
Jalisco	Etzatlán	0	5	65
Sinaloa	Choix	6.8	0	64.8
Nuevo León	Vallecillo	0	64.4	64.4
Yucatán	Chemax	69.3	1,538.50	64.2
Oaxaca	Tanetze de Zaragoza	0	0	64.2
Campeche	Champotón	6.4	995.3	64
Hidalgo	Nicolás Flores	0	0	63.8
Veracruz de Ignacio de la Llave	San Andrés Tenejapan	0	127.6	63.8
Chiapas	Nicolás Ruíz	21	650.6	63
Oaxaca	Santa María Guienagati	125.9	157.3	62.9
Oaxaca	San Agustín Amatengo	0	125.5	62.8
Veracruz de Ignacio de la Llave	Manlio Fabio Altamirano	33.4	108.7	62.7
Oaxaca	Santiago Nacaltepec	0	0	62.5
Yucatán	Sinanché	31.2	655	62.4
Chiapas	Ixtapa	20.7	179.3	62.1
Veracruz de Ignacio de la Llave	Tlapacoyan	3.3	387.8	61.9
Veracruz de Ignacio de la Llave	Chinameca	13.3	35.3	61.8
Chiapas	Siltepec	11.6	15.4	61.7
Oaxaca	Santa María Apazco	61.4	61.4	61.4
Oaxaca	San José Ayuquila	0	798	61.4
Chiapas	La Trinitaria	13.2	190.1	61.4
Oaxaca	San Sebastián Tecomaxtlahuaca	0	36.6	61
Oaxaca	Santa María Zoquitlán	30.4	182.1	60.7
Guerrero	José Joaquín de Herrera	0	21.8	59.8
Oaxaca	Santiago Camotlán	0	89.7	59.8
Oaxaca	Santa María Jalapa del Marqués	25.6	153.4	59.7
Oaxaca	Santa María Lachixío	0	59.6	59.6
Oaxaca	Magdalena Yodocono de Porfirio Díaz	0	59.5	59.5
Oaxaca	Zapotitlán Palmas	59	295	59
San Luis Potosí	Rayón	0	156.9	58.8
Querétaro	Pinal de Amoles	0	0	58.5
Yucatán	Cuncunul	116.7	3,033.80	58.3
Oaxaca	San Lucas Quiaviní	0	58.1	58.1
Michoacán de Ocampo	Paracho	0	0	58
Yucatán	Huhí	19	361.9	57.1
Jalisco	San Juan de los Lagos	1.4	2.8	56.8
Nuevo León	General Terán	0	7.1	56.7
Chiapas	Ángel Albino Corzo	50.1	25	56.3
Puebla	Tlacuilotepec	0	131.4	56.3
Quintana Roo	José María Morelos	89.4	875.8	56.2
Nuevo León	Lampazos de Naranjo	0	0	56.1
Nuevo León	Villaldama	0	0	56
Campeche	Calkiní	0	596	55.7
Oaxaca	San Cristóbal Amatlán	0	0	55.6
Coahuila de Zaragoza	Cuatro Ciénegas	55.1	0	55.1
Oaxaca	Cuyamecalco Villa de Zaragoza	0	0	54.9
Sonora	Banámichi	0	0	54.8
Veracruz de Ignacio de la Llave	Jáltipan	23.3	67.2	54.3
Yucatán	Hunucmá	5.7	973.3	54.1
Yucatán	Kantunil	0	1,062.50	54
Oaxaca	San Pedro y San Pablo Ayutla	0	0	53.4
Yucatán	Cacalchén	0	2,042.70	53.4
Tamaulipas	Miguel Alemán	0	3.8	53.4
Veracruz de Ignacio de la Llave	Tres Valles	8.9	55.6	53.4
Veracruz de Ignacio de la Llave	Otatitlán	123.9	513.2	53.1
Tamaulipas	Ocampo	0	7.6	53.1
Tamaulipas	Bustamante	0	0	53
Oaxaca	Santiago Xiacuí	0	0	52.8
Oaxaca	San Pedro Mártir	52.7	1,369.10	52.7
Oaxaca	San Miguel Peras	0	52.4	52.4
Veracruz de Ignacio de la Llave	Colipa	0	17.4	52.2
Querétaro	Corregidora	0	0	52.2
Tamaulipas	Reynosa	5.1	9.5	52.2
Tamaulipas	Palmillas	0	0	52.2
Durango	Mapimí	0	0	52
Jalisco	Zapotlán del Rey	5.2	5.2	51.9
Yucatán	Halachó	9.4	1,100.90	51.8
Jalisco	Quitupan	0	0	51.7
Nuevo León	Allende	0	2.8	51
Puebla	Juan Galindo	0	40.7	50.9
Oaxaca	Santiago Tenango	0	0	50.9
Tamaulipas	San Fernando	1.9	3.9	50.6
Yucatán	Sucilá	0	1,410.20	50.4
Yucatán	Río Lagartos	25.2	1,836.90	50.3
Veracruz de Ignacio de la Llave	Comapa	25.2	206.3	50.3
Oaxaca	Heroica Ciudad de Tlaxiaco	7.5	22.4	49.8
Guanajuato	Santa Cruz de Juventino Rosas	0	20.6	49.8
Nuevo León	Mina	0	16.5	49.6
Veracruz de Ignacio de la Llave	Cosautlán de Carvajal	0	160.8	49.5
Oaxaca	San Mateo Piñas	0	49.5	49.5
Guanajuato	Irapuato	0.7	138.1	49.2
Oaxaca	San Juan Quiotepec	0	0	49.2
Chiapas	Pantepec	8.2	16.3	48.9
Puebla	Chapulco	0	12.2	48.8
Chiapas	Jiquipilas	19.5	292.2	48.7
San Luis Potosí	Villa Juárez	0	9.7	48.5
Veracruz de Ignacio de la Llave	Espinal	3.7	89.5	48.5
Oaxaca	San Bartolomé Ayautla	24.2	0	48.4
Yucatán	Dzilam González	0	1,105.80	48.1
Chiapas	Jitotol	4	0	48.1
Oaxaca	Villa de Tamazulápam del Progreso	0	96.1	48
Jalisco	Atenguillo	0	0	47.9
Yucatán	Ixil	0	860	47.8
Guanajuato	León	0	10.4	47.8
Puebla	Santa Inés Ahuatempan	0	78.9	47.3
Chiapas	Amatenango de la Frontera	141.8	100.8	47.3
Tamaulipas	Burgos	0	0	47
Oaxaca	San José del Peñasco	0	0	46.5
Oaxaca	San Miguel el Grande	0	0	46.4
Yucatán	Maxcanú	4.2	1,104.60	45.9
Oaxaca	San Juan Bautista Tlacoatzintepec	0	0	45.9
Yucatán	Chikindzonot	0	2,612.90	45.8
Oaxaca	San Francisco Ozolotepec	0	0	45.8
Oaxaca	San Felipe Jalapa de Díaz	38.6	28.1	45.6
México	Sultepec	12.4	37.3	45.6
Oaxaca	San Francisco Chapulapa	0	0	45.6
Oaxaca	Santiago Lachiguiri	0	250.3	45.5
Yucatán	Yobaín	0	767.5	45.1
Oaxaca	Santa María Quiegolani	0	45	45
Guerrero	Acatepec	12.4	10	44.8
Oaxaca	Santa María Peñoles	11.2	33.5	44.6
Quintana Roo	Puerto Morelos	0	709.5	44.6
Veracruz de Ignacio de la Llave	Tlacojalpan	44.6	89.1	44.6
México	Zacualpan	0	7.4	44.4
Zacatecas	Moyahua de Estrada	22.1	0	44.2
Puebla	Zongozotla	0	44.1	44.1
Puebla	Tlaola	0	4.9	44
Yucatán	Buctzotz	10.9	4,771.30	43.7
Nuevo León	Ciénega de Flores	1.5	0	43.6
Yucatán	Tixkokob	16.3	825.2	43.4
Tabasco	Tenosique	8	93.1	43.3
Guanajuato	Salamanca	0	26.3	43.2
Veracruz de Ignacio de la Llave	Tamalín	0	17.2	43
Michoacán de Ocampo	Queréndaro	0	0	43
Oaxaca	San Ildefonso Amatlán	0	0	42.9
Veracruz de Ignacio de la Llave	Álamo Temapache	2.8	153.8	42.9
Jalisco	Mazamitla	0	0	42.7
Tabasco	Balancán	20.5	275.1	42.7
Oaxaca	San Juan Bautista Lo de Soto	0	85.3	42.7
Veracruz de Ignacio de la Llave	Soledad de Doblado	103.1	167.1	42.7
Jalisco	San Juanito de Escobedo	0	10.6	42.4
Guanajuato	Victoria	0	141.2	42.3
Tabasco	Jonuta	3.2	168.8	42.2
Chiapas	Tumbalá	0	55.2	42.1
Yucatán	Conkal	12	647.8	42
San Luis Potosí	Catorce	0	0	41.8
Oaxaca	Asunción Ocotlán	0	83.5	41.8
Oaxaca	Santa Ana	41.6	0	41.6
Oaxaca	Villa Tejúpam de la Unión	0	0	41.3
Chiapas	El Bosque	4.1	16.5	41.2
Veracruz de Ignacio de la Llave	Mecayapan	17.5	5.8	40.9
Oaxaca	Santiago Textitlán	0	40.6	40.6
Puebla	Tulcingo	10.1	506.5	40.5
Oaxaca	Santa María Zaniza	0	0	40.5
Tamaulipas	Xicoténcatl	0	22.5	40.5
Oaxaca	San Simón Zahuatlán	0	20.2	40.5
Veracruz de Ignacio de la Llave	Santiago Tuxtla	5.3	159.4	40.3
Sonora	Álamos	3,451.30	24	40
Yucatán	Tekax	73.2	3,963.40	39.9
Durango	General Simón Bolívar	0	0	39.8
Yucatán	Kinchil	0	1,713.10	39.8
Chiapas	Yajalón	5	429.4	39.7
Veracruz de Ignacio de la Llave	José Azueta	52.8	61.6	39.6
Zacatecas	Jalpa	0	0	39.5
Oaxaca	Asunción Cacalotepec	0	0	39.3
Hidalgo	Xochiatipan	0	5.5	38.3
Chiapas	La Libertad	19.1	420.5	38.2
Oaxaca	San Agustín Loxicha	0	11.5	38.2
Veracruz de Ignacio de la Llave	Playa Vicente	28	152.6	38.1
Jalisco	Tapalpa	0	0	37.7
Veracruz de Ignacio de la Llave	Isla	72.4	70.1	37.4
Yucatán	Kopomá	0	1,195.40	37.4
Oaxaca	Coatecas Altas	0	242.7	37.3
Yucatán	Tekal de Venegas	0	559.1	37.3
Oaxaca	San Juan Tepeuxila	0	37.1	37.1
Michoacán de Ocampo	Charapan	0	0	36.9
Chiapas	Sabanilla	3.3	200.7	36.8
Chiapas	Amatán	4.1	367.2	36.7
Oaxaca	San Juan Bautista Coixtlahuaca	0	36.7	36.7
Michoacán de Ocampo	Madero	0	0	36.7
Guanajuato	Valle de Santiago	0	1.3	36.7
Oaxaca	San Jerónimo Sosola	0	73.3	36.6
Yucatán	Tetiz	0	860.2	36.6
Guanajuato	Villagrán	0	6.1	36.5
Oaxaca	San Pablo Tijaltepec	0	0	36.4
Oaxaca	Concepción Pápalo	36.3	0	36.3
Veracruz de Ignacio de la Llave	Cotaxtla	4.5	127	36.3
Tamaulipas	Camargo	0	0	36.3
Oaxaca	Santiago Tilantongo	0	36.2	36.2
Durango	Peñón Blanco	0	9	36
Veracruz de Ignacio de la Llave	Rafael Lucio	12	143.8	36
Yucatán	Acanceh	17.9	649.9	35.8
Oaxaca	San Sebastián Coatlán	0	35.6	35.6
Puebla	Huauchinango	1	24.1	35.6
Oaxaca	San Blas Atempa	10.2	35.5	35.5
Yucatán	Samahil	0	1,030.00	35.5
Yucatán	Tixpéhual	17.6	474.5	35.1
Oaxaca	San Dionisio Ocotepec	0	70.1	35.1
Veracruz de Ignacio de la Llave	Soteapan	0	17.4	34.9
Veracruz de Ignacio de la Llave	Totutla	0	63.9	34.8
Michoacán de Ocampo	Álvaro Obregón	0	4.3	34.8
Oaxaca	San Andrés Cabecera Nueva	0	0	34.7
Veracruz de Ignacio de la Llave	Acultzingo	0	90.9	34.6
Oaxaca	Santiago Ayuquililla	309.9	551	34.4
Veracruz de Ignacio de la Llave	Zozocolco de Hidalgo	0	227.2	34.4
Jalisco	Atotonilco el Alto	0	1.6	34.4
Michoacán de Ocampo	Huandacareo	34.4	0	34.4
Oaxaca	Asunción Nochixtlán	14.7	9.8	34.2
Veracruz de Ignacio de la Llave	Las Minas	0	0	34.1
Chiapas	Catazajá	22.7	221.4	34.1
Chiapas	Simojovel	1.9	62.3	34
Oaxaca	San Lorenzo Albarradas	0	0	33.7
Oaxaca	Santiago Texcalcingo	0	0	33.6
Yucatán	Sotuta	22.3	345.7	33.5
Nuevo León	Aramberri	0	0	33.4
Yucatán	Dzan	0	1,615.90	33.3
Zacatecas	Tlaltenango de Sánchez Román	0	3.7	33
Coahuila de Zaragoza	Ramos Arizpe	0.8	0	32.7
Guanajuato	Cortazar	0	1	32.7
Veracruz de Ignacio de la Llave	Angel R. Cabada	14.8	245.3	32.5
Chiapas	Chiapilla	714.7	243.7	32.5
Chiapas	Tila	1.2	47.9	32.3
Oaxaca	San Juan Petlapa	0	0	32.1
Oaxaca	San Miguel Tilquiápam	0	0	31.8
Chihuahua	Jiménez	0	0	31.8
Oaxaca	San Mateo Yucutindoo	0	0	31.8
Veracruz de Ignacio de la Llave	Zentla	111.3	675.6	31.8
Tamaulipas	Río Bravo	1.5	5.3	31.7
Nuevo León	Sabinas Hidalgo	0	2.9	31.7
Oaxaca	Santiago Juxtlahuaca	5.8	46.1	31.7
Puebla	Ahuatlán	31.6	474.4	31.6
Guanajuato	Guanajuato	0	3.1	31.4
Nuevo León	General Zuazua	0	0	31.3
Oaxaca	San Mateo Río Hondo	0	0	31.2
Veracruz de Ignacio de la Llave	Tenampa	0	46.5	31
Oaxaca	San Vicente Lachixío	0	0	31
Veracruz de Ignacio de la Llave	Acajete	0	10.3	30.9
Aguascalientes	Calvillo	0	73.8	30.9
Nuevo León	Doctor González	0	0	30.7
Jalisco	Chimaltitán	0	30.6	30.6
Nuevo León	Iturbide	0	0	30.3
Puebla	Nauzontla	0	0	30.1
Yucatán	Temozón	185.9	677.5	30
Veracruz de Ignacio de la Llave	Atoyac	29.8	494.4	29.8
Oaxaca	Silacayoápam	14.9	208.6	29.8
Veracruz de Ignacio de la Llave	Castillo de Teayo	9.9	287.9	29.8
Oaxaca	Santiago Laollaga	59.5	178.5	29.8
Chiapas	Benemérito de las Américas	135.6	211.8	29.7
Nuevo León	Agualeguas	0	0	29.6
Yucatán	Chapab	0	2,067.90	29.5
Chiapas	Cintalapa	29.5	141.9	29.5
Oaxaca	San Juan Lalana	5.9	94.2	29.4
Oaxaca	San Juan Ozolotepec	0	0	29.3
Veracruz de Ignacio de la Llave	Acatlán	0	58.1	29.1
Oaxaca	San Francisco Cahuacuá	0	29	29
Michoacán de Ocampo	Puruándiro	0	1.4	28.9
Nuevo León	Salinas Victoria	0	0	28.8
Veracruz de Ignacio de la Llave	Camerino Z. Mendoza	4.8	267.7	28.7
Yucatán	Telchac Pueblo	0	797.3	28.5
Oaxaca	San Miguel Soyaltepec	18.1	41.4	28.4
Chiapas	Frontera Comalapa	34.6	50.7	28.4
Tamaulipas	Valle Hermoso	0	3.3	28.3
Oaxaca	Santiago Atitlán	0	0	28.1
Oaxaca	La Compañía	0	194.1	27.7
Aguascalientes	Jesús María	0	0.8	27.7
Chiapas	Rayón	9.2	9.2	27.6
Oaxaca	San Miguel Quetzaltepec	13.7	0	27.4
Yucatán	Tunkás	0	1,791.50	27.1
Oaxaca	San Lucas Ojitlán	103.7	153.3	27
Puebla	Pantepec	0	259.1	27
Guanajuato	Apaseo el Alto	0	0	26.8
Yucatán	Oxkutzcab	3	2,191.80	26.6
Yucatán	Tahmek	0	132.5	26.5
Oaxaca	Santa María Ozolotepec	0	0	26.4
Puebla	Tochimilco	0	0	25.9
Sonora	Caborca	188.5	0	25.8
Chiapas	Ocosingo	2.6	119.7	25.6
Veracruz de Ignacio de la Llave	Sochiapa	0	51	25.5
Oaxaca	San Esteban Atatlahuca	0	25.4	25.4
Puebla	Zihuateutla	0	41.8	25.1
Oaxaca	Santiago Yosondúa	0	0	25
San Luis Potosí	Armadillo de los Infante	0	0	24.9
Yucatán	Dzitás	0	1,245.30	24.9
Chiapas	Altamirano	2.8	74.7	24.9
Veracruz de Ignacio de la Llave	Cazones de Herrera	0	315.3	24.6
Veracruz de Ignacio de la Llave	Coxquihui	0	55.1	24.5
Veracruz de Ignacio de la Llave	Tequila	0	24.5	24.5
Veracruz de Ignacio de la Llave	Ixcatepec	0	40.4	24.2
Tamaulipas	Casas	0	0	24.1
Jalisco	Tecolotlán	6	6	24.1
Zacatecas	Tepechitlán	0	0	24
Jalisco	Totatiche	0	0	23.9
Yucatán	Espita	119.2	1,680.70	23.8
Veracruz de Ignacio de la Llave	Tezonapa	22	166.9	23.8
Oaxaca	San Sebastián Río Hondo	0	23.8	23.8
Oaxaca	San Juan Quiahije	0	47.6	23.8
Veracruz de Ignacio de la Llave	Ixhuatlán de Madero	0	198.7	23.6
Guerrero	Cochoapa el Grande	0	28.2	23.5
Oaxaca	San José Independencia	0	0	23.5
Guanajuato	Salvatierra	0	2.1	23.4
Veracruz de Ignacio de la Llave	Tlacotepec de Mejía	0	0	23.3
Oaxaca	San Pedro Teutila	0	69.8	23.3
Oaxaca	San Pablo Coatlán	0	23.2	23.2
Oaxaca	San Francisco del Mar	0	23	23
Tamaulipas	Antiguo Morelos	11.3	0	22.6
Jalisco	Cuquío	0	11.2	22.4
Chiapas	Tapilula	51.5	360.5	22.1
Puebla	Hueytamalco	0	137.7	21.7
Oaxaca	Santiago Huajolotitlán	0	369.6	21.7
Veracruz de Ignacio de la Llave	Chiconquiaco	0	0	21.6
Sonora	Bácum	250.5	30.2	21.6
Oaxaca	San Pedro el Alto	0	0	21.5
Hidalgo	Lolotla	0	21.1	21.1
Coahuila de Zaragoza	Jiménez	10.5	0	21
Aguascalientes	San José de Gracia	0	0	20.9
Veracruz de Ignacio de la Llave	Juan Rodríguez Clara	2.6	28.7	20.9
Veracruz de Ignacio de la Llave	Miahuatlán	0	41.3	20.7
Yucatán	Chocholá	0	966.5	20.6
Durango	Durango	0	0.1	20.5
San Luis Potosí	San Luis Potosí	0.5	3.6	20.2
San Luis Potosí	Cedral	0	5	20.2
Yucatán	Seyé	0	338.2	19.9
San Luis Potosí	Cerro de San Pedro	0	0	19.8
Oaxaca	San Pedro Sochiápam	0	0	19.8
Puebla	Chila	39.4	373.9	19.7
Puebla	Zoquitlán	4.9	0	19.7
Oaxaca	Santiago Zacatepec	0	0	19.7
Nuevo León	Marín	0	0	19.5
Guanajuato	Cuerámaro	0	0	19.4
Nuevo León	Doctor Arroyo	0	0	19.4
Aguascalientes	San Francisco de los Romo	0	3.2	19.4
México	Ocuilan	5.5	19.3	19.3
Aguascalientes	El Llano	0	9.6	19.2
Michoacán de Ocampo	Erongarícuaro	0	0	19.1
Oaxaca	Santiago Choápam	0	38.2	19.1
Michoacán de Ocampo	Nuevo Parangaricutiro	0	4.8	19.1
Chiapas	Pantelhó	0	0	18.9
Puebla	Huitzilan de Serdán	0	0	18.8
Zacatecas	Teúl de González Ortega	0	0	18.7
Tamaulipas	Villagrán	0	0	18.7
Nuevo León	Los Ramones	0	0	18.6
Michoacán de Ocampo	Tingambato	0	0	18.4
Yucatán	Tixmehuac	0	1,928.70	18.4
Oaxaca	San Jerónimo Coatlán	0	54.2	18.1
Jalisco	Ojuelos de Jalisco	0	3	17.9
Puebla	Zapotitlán de Méndez	0	105.7	17.6
Veracruz de Ignacio de la Llave	Ixhuacán de los Reyes	0	17.6	17.6
Guanajuato	Santa Catarina	0	0	17.5
Jalisco	Acatic	0	12.9	17.3
Coahuila de Zaragoza	Arteaga	0	3.4	16.9
Querétaro	El Marqués	0	5.6	16.8
Puebla	Francisco Z. Mena	0	527.4	16.8
Veracruz de Ignacio de la Llave	Omealca	16.8	79.9	16.8
Veracruz de Ignacio de la Llave	Hueyapan de Ocampo	4.8	26.4	16.8
Yucatán	Tecoh	5.6	741.4	16.7
Zacatecas	Concepción del Oro	0	0	16.5
Puebla	Tlacotepec de Benito Juárez	0	14.6	16.4
Oaxaca	San Felipe Usila	16.4	705.4	16.4
Zacatecas	Juchipila	8.2	0	16.3
Chiapas	Chicomuselo	13.6	73.4	16.3
Yucatán	Akil	24.4	822.1	16.3
Veracruz de Ignacio de la Llave	Soledad Atzompa	0	16.3	16.3
México	Texcaltitlán	0	0	16.2
Guanajuato	Yuriria	0	0	16
Oaxaca	Santiago Tlazoyaltepec	0	47.6	15.9
Veracruz de Ignacio de la Llave	Los Reyes	0	31.7	15.9
Jalisco	Concepción de Buenos Aires	0	0	15.8
Tamaulipas	Jiménez	0	15.7	15.7
Oaxaca	Huautepec	0	0	15.7
Tamaulipas	Mier	0	0	15.7
Veracruz de Ignacio de la Llave	Mecatlán	15.6	15.6	15.6
Michoacán de Ocampo	Santa Ana Maya	7.8	0	15.6
Michoacán de Ocampo	Tuxpan	0	11.6	15.5
Veracruz de Ignacio de la Llave	Santiago Sochiapan	7.7	30.6	15.3
Zacatecas	Juan Aldama	0	0	15.2
Veracruz de Ignacio de la Llave	Coscomatepec	1.7	45.4	15.1
Coahuila de Zaragoza	Sierra Mojada	0	0	14.8
Yucatán	Teabo	115.6	1,199.20	14.4
Oaxaca	San Juan Mixtepec	0	0	14.4
Puebla	Ixtepec	0	28.8	14.4
Michoacán de Ocampo	Marcos Castellanos	0	0	14.3
Sonora	Agua Prieta	1.1	1.1	14.1
Jalisco	Tepatitlán de Morelos	0.7	0	14
Chiapas	San Cristóbal de las Casas	1.9	16.7	13.9
Puebla	Tianguismanalco	0	6.9	13.9
Nuevo León	Cerralvo	0	0	13.6
Chiapas	Bejucal de Ocampo	54.3	13.6	13.6
Chiapas	San Lucas	584.6	465.1	13.3
San Luis Potosí	Soledad de Graciano Sánchez	0.6	2.4	13.3
Michoacán de Ocampo	Pátzcuaro	0	1	13.2
Hidalgo	Zacualtipán de Ángeles	0	2.6	13.1
México	Coatepec Harinas	2.6	0	12.9
Yucatán	Panabá	38.6	952.9	12.9
Guanajuato	Moroleón	0	2.1	12.7
Yucatán	Tixcacalcupul	25.4	1,217.00	12.7
Michoacán de Ocampo	Irimbo	0	0	12.5
Veracruz de Ignacio de la Llave	Coahuitlán	0	36.7	12.2
Aguascalientes	Rincón de Romos	0	0	12.2
Sonora	Magdalena	12.1	0	12.1
Michoacán de Ocampo	Zitácuaro	0	0.6	12.1
Michoacán de Ocampo	Salvador Escalante	0	0	12
Yucatán	Dzidzantún	0	275.6	12
Michoacán de Ocampo	Tancítaro	0	26.9	12
Michoacán de Ocampo	Zacapu	0	0	11.7
México	Villa Guerrero	0	1.4	11.6
Sonora	Etchojoa	942.8	8.2	11.4
Michoacán de Ocampo	Tangancícuaro	0	17	11.3
Hidalgo	San Bartolo Tutotepec	0	0	11.3
Puebla	Vicente Guerrero	0	7.5	11.3
Sonora	Cajeme	206.9	2.3	11.2
Veracruz de Ignacio de la Llave	Tepatlaxco	11.2	268.9	11.2
Chiapas	Chilón	0	18.2	10.9
Jalisco	San Ignacio Cerro Gordo	0	0	10.9
Michoacán de Ocampo	Indaparapeo	0	0	10.9
Oaxaca	Santa María Xadani	10.8	54.1	10.8
Veracruz de Ignacio de la Llave	Carrillo Puerto	90	68.8	10.6
Puebla	Venustiano Carranza	3.5	281.7	10.6
Yucatán	Izamal	3.5	441.3	10.5
Coahuila de Zaragoza	Ocampo	0	0	10.4
Oaxaca	Santa María Tlahuitoltepec	0	20.7	10.4
Hidalgo	Ixmiquilpan	0	0	10.1
Chihuahua	Saucillo	0	0	10
Veracruz de Ignacio de la Llave	Texistepec	0	0	10
Guanajuato	Manuel Doblado	0	4.8	9.7
Guanajuato	Pénjamo	0	0	9.7
Durango	El Oro	0	0	9.6
Michoacán de Ocampo	Coeneo	0	0	9.5
Oaxaca	Huautla de Jiménez	3.2	3.2	9.5
Jalisco	Degollado	0	0	9.4
Veracruz de Ignacio de la Llave	Paso del Macho	9.4	188.1	9.4
Zacatecas	Río Grande	0	0	9.3
Veracruz de Ignacio de la Llave	Texcatepec	0	0	9.2
México	Ecatzingo	0	0	9.2
Oaxaca	Santa Cruz Itundujia	0	0	9.2
Michoacán de Ocampo	Nahuatzen	0	0	9.2
Guanajuato	San Francisco del Rincón	0	6.1	9.2
San Luis Potosí	Charcas	0	0	9.2
Yucatán	Tekit	0	208.7	9.1
Querétaro	Pedro Escobedo	0	0	9
Chihuahua	Meoqui	0	0	8.9
Querétaro	Ezequiel Montes	0	0	8.9
Guanajuato	Tarandacuao	0	17.7	8.8
Puebla	Ahuazotepec	0	0	8.7
Puebla	Santa Isabel Cholula	0	0	8.7
México	Tenancingo	0	17.2	8.6
México	Temascaltepec	2.9	14.3	8.6
Sonora	Hermosillo	60.2	6.6	8.5
Hidalgo	Tetepango	0	0	8.5
Zacatecas	Miguel Auza	0	0	8.4
Oaxaca	San Pedro Quiatoni	0	167.6	8.4
Durango	San Juan del Río	0	0	8.3
Michoacán de Ocampo	Zinapécuaro	0	2	8.2
Chiapas	Teopisca	0	12.1	8.1
Guanajuato	Jerécuaro	0	2	8.1
Michoacán de Ocampo	Ocampo	0	0	8.1
Sonora	Imuris	16	0	8
Hidalgo	Tecozautla	0	2.6	7.9
Veracruz de Ignacio de la Llave	Altotonga	0	1.6	7.8
Guanajuato	Jaral del Progreso	0	10.3	7.7
Guanajuato	Abasolo	0	12	7.6
Jalisco	Lagos de Moreno	0	0.6	7.5
Sonora	General Plutarco Elías Calles	0	22	7.3
San Luis Potosí	Zaragoza	0	0	7.3
Oaxaca	Santiago Amoltepec	0	14.4	7.2
Guanajuato	Purísima del Rincón	2.4	6	7.2
San Luis Potosí	Venado	0	0	7
Oaxaca	Santiago Jocotepec	7	63.4	7
San Luis Potosí	Mexquitic de Carmona	0	0	6.8
Puebla	Coyomeapan	0	0	6.8
Michoacán de Ocampo	Purépero	0	0	6.5
Chiapas	Sitalá	0	6.4	6.4
Sonora	Huatabampo	965.5	11.6	6.4
Tamaulipas	Gustavo Díaz Ordaz	0	0	6.4
Jalisco	Jalostotitlán	0	0	6.1
Tamaulipas	Nuevo Laredo	0.5	1.2	6.1
Chihuahua	Camargo	0	0	6.1
Chihuahua	Rosales	0	0	6
Querétaro	Colón	0	0	6
Jalisco	San Julián	0	0	6
Hidalgo	Nopala de Villagrán	0	0	5.9
Aguascalientes	Cosío	0	0	5.9
Durango	Pueblo Nuevo	0	0	5.9
Hidalgo	Tenango de Doria	0	0	5.7
Hidalgo	Huasca de Ocampo	0	0	5.7
Zacatecas	Zacatecas	0	0	5.3
San Luis Potosí	Ahualulco del Sonido 13	0	5.3	5.3
Durango	Nombre de Dios	0	0	5.2
Jalisco	Unión de San Antonio	0	0	5.2
Sonora	San Luis Río Colorado	0.5	1.5	5
Jalisco	Teocaltiche	2.5	0	5
Guanajuato	Tierra Blanca	0	0	5
Chiapas	Bella Vista	29.8	49.6	5
Veracruz de Ignacio de la Llave	Las Vigas de Ramírez	0	0	4.9
Nuevo León	Galeana	0	0	4.9
Guanajuato	Uriangato	0	3.3	4.9
Michoacán de Ocampo	Cherán	0	0	4.9
Sonora	Puerto Peñasco	51	3.2	4.8
Puebla	San Matías Tlalancaleca	0	0	4.8
Guanajuato	Huanímaro	0	0	4.7
Tlaxcala	Tepetitla de Lardizábal	0	4.5	4.5
Aguascalientes	Tepezalá	0	0	4.4
Veracruz de Ignacio de la Llave	Coyutla	0	47.6	4.3
Veracruz de Ignacio de la Llave	Jalacingo	0	8.5	4.3
Durango	Vicente Guerrero	0	4.3	4.3
Aguascalientes	Pabellón de Arteaga	0	14.7	4.2
Puebla	Ixtacamaxtitlán	0	0	3.9
Durango	Poanas	0	0	3.9
Sonora	Empalme	71.9	9.7	3.9
Aguascalientes	Asientos	0	1.9	3.9
Veracruz de Ignacio de la Llave	Perote	0	0	3.9
Durango	Tamazula	0	0	3.8
Puebla	Chichiquila	3.7	7.4	3.7
Veracruz de Ignacio de la Llave	Ayahualulco	0	3.7	3.7
Zacatecas	Nochistlán de Mejía	0	3.6	3.6
Veracruz de Ignacio de la Llave	Cuitláhuac	74.8	67.7	3.6
Veracruz de Ignacio de la Llave	La Perla	0	10.6	3.5
Coahuila de Zaragoza	Castaños	0	0	3.4
Chiapas	Pueblo Nuevo Solistahuacán	0	3.4	3.4
Veracruz de Ignacio de la Llave	Tehuipango	0	0	3.4
México	Ozumba	0	0	3.2
Zacatecas	Villanueva	0	0	3.2
Puebla	Nopalucan	0	3.1	3.1
Querétaro	Amealco de Bonfil	0	0	3
Guanajuato	Tarimoro	0	2.8	2.8
México	Otumba	2.8	0	2.8
Querétaro	Huimilpan	0	0	2.7
Chiapas	San Juan Cancuc	0	0	2.6
Jalisco	Arandas	0	1.2	2.5
Tlaxcala	San Pablo del Monte	0	0	2.4
Michoacán de Ocampo	Hidalgo	0	1.6	2.4
Guanajuato	San Luis de la Paz	0	3.1	2.3
Puebla	Puebla	0.2	6	2.3
Baja California	Ensenada	29.7	1.6	2.3
Michoacán de Ocampo	Maravatío	0	2.2	2.2
Guanajuato	San José Iturbide	0	0	2.2
Chiapas	Zinacantán	0	4.4	2.2
Zacatecas	Calera	0	0	2.2
Hidalgo	Acaxochitlán	0	0	2.2
Chiapas	Chenalhó	0	0	2.1
Puebla	Chalchicomula de Sesma	0	0	2.1
México	Aculco	0	0	2
Puebla	Palmar de Bravo	2	0	2
Puebla	Teziutlán	0	5.8	1.9
Zacatecas	Guadalupe	0	0	1.9
Jalisco	Encarnación de Díaz	0	0	1.9
Zacatecas	Loreto	0	0	1.9
Chiapas	Oxchuc	1.8	0	1.8
Puebla	Tlatlauquitepec	0	3.6	1.8
Hidalgo	Tepeapulco	0	0	1.8
Chihuahua	Hidalgo del Parral	0	0	1.7
Zacatecas	Fresnillo	0	0	1.7
Hidalgo	Actopan	0	0	1.6
México	Acambay de Ruíz Castañeda	0	1.5	1.5
Baja California	Mexicali	0.6	7.4	1.4
Puebla	San Martín Texmelucan	0	0	1.3
Puebla	Tecamachalco	0	6.2	1.2
México	Cuautitlán	0	0.6	1.1
Baja California	Tijuana	0	0.1	1
Tlaxcala	Huamantla	0	0	1
Tlaxcala	Tlaxcala	0	1	1
México	Toluca	0.4	1.1	1
Chiapas	Chamula	0	0	1
Ciudad de México	Azcapotzalco	0	0.7	0.9
Ciudad de México	Benito Juárez	0	0.2	0.9
México	Atlacomulco	0.9	0.9	0.9
Guanajuato	San Felipe	0.8	0	0.8
Chihuahua	Juárez	0.1	0.1	0.8
Ciudad de México	Tláhuac	0	0.8	0.8
Ciudad de México	Cuauhtémoc	0	0.2	0.7
Puebla	Cuautlancingo	0	4.4	0.7
México	Texcoco	0	0	0.7
México	Nicolás Romero	0	0	0.7
Querétaro	San Juan del Río	0	0	0.7
Ciudad de México	Milpa Alta	0	0	0.7
Chihuahua	Chihuahua	0	0.2	0.6
Guanajuato	Dolores Hidalgo Cuna de la Independencia Nacional	0	0	0.6
Hidalgo	Tulancingo de Bravo	0	0	0.6
México	Ixtapaluca	0	0	0.6
México	Chicoloapan	0	0	0.5
Ciudad de México	Iztacalco	0	0	0.5
Ciudad de México	Miguel Hidalgo	0	0.2	0.5
Ciudad de México	Venustiano Carranza	0	0	0.5
Ciudad de México	Tlalpan	0.1	0.4	0.4
México	Metepec	0.4	1.2	0.4
Ciudad de México	La Magdalena Contreras	0	0.8	0.4
Ciudad de México	Iztapalapa	0	0.4	0.4
México	Naucalpan de Juárez	0	0.6	0.4
México	Zumpango	0.4	0	0.4
Ciudad de México	Gustavo A. Madero	0	0.1	0.3
Hidalgo	Pachuca de Soto	0	0	0.3
Ciudad de México	Álvaro Obregón	0.1	0.3	0.3
México	Chalco	0	0	0.2
México	Ecatepec de Morelos	0	0.1	0.2
Ciudad de México	Xochimilco	0	0.9	0.2
México	Atizapán de Zaragoza	0	0.2	0.2
México	Nezahualcóyotl	0	0.1	0.2
Ciudad de México	Coyoacán	0.2	0.5	0.2
México	Tlalnepantla de Baz	0	0	0.1
México	Cuautitlán Izcalli	0	0.2	0
México	La Paz	0	0.3	0
México	Coacalco de Berriozábal	0	0.3	0
México	Tultitlán	0	0.4	0
México	Zinacantepec	1.5	0.5	0
Hidalgo	Tizayuca	0	0.6	0
México	Ixtlahuaca	0	0.6	0
Hidalgo	Tula de Allende	0	0.9	0
Puebla	San Andrés Cholula	0	1.3	0
Puebla	Acatzingo	0	1.6	0
México	Melchor Ocampo	0	1.6	0
México	Teotihuacán	0	1.7	0
México	Almoloya de Juárez	0	1.7	0
Puebla	Quecholac	0	1.7	0
Puebla	Zacapoaxtla	0	1.7	0
México	Huehuetoca	0	1.8	0
Puebla	Xiutetelco	0	2.3	0
Puebla	San Pedro Cholula	0	2.9	0
Puebla	Zacatlán	0	3.4	0
México	Xonacatlán	0	3.7	0
Chihuahua	Aldama	0	3.8	0
Puebla	Juan C. Bonilla	0	4.2	0
México	Amanalco	0	4.2	0
Chiapas	Chalchihuitán	0	4.6	0
Puebla	Zautla	0	4.8	0
Puebla	Cañada Morelos	0	4.8	0
Michoacán de Ocampo	Senguio	0	5	0
Zacatecas	Villa García	0	5.1	0
Puebla	Cuyoaco	0	5.8	0
Puebla	Zaragoza	0	6	0
Puebla	Coronango	0	6.4	0
San Luis Potosí	Villa Hidalgo	0	6.5	0
México	Joquicingo	0	6.5	0
México	Almoloya de Alquisiras	0	6.5	0
Puebla	Ahuacatlán	0	6.9	0
Chiapas	Chanal	0	7.3	0
Puebla	Xochitlán de Vicente Suárez	0	7.7	0
Veracruz de Ignacio de la Llave	Villa Aldama	0	8	0
Chiapas	El Porvenir	16.3	8.2	0
Puebla	San Felipe Teotlalcingo	0	9	0
Puebla	Tepetzintla	0	9.6	0
Puebla	San Gregorio Atzompa	0	10.3	0
Sonora	Altar	73.7	10.5	0
Puebla	Naupan	0	10.7	0
Oaxaca	Chalcatongo de Hidalgo	0	11.1	0
Puebla	Domingo Arenas	0	12.5	0
Chiapas	La Grandeza	0	13	0
Puebla	Xochitlán Todos Santos	0	13.9	0
Chiapas	San Andrés Duraznal	0	16.5	0
Veracruz de Ignacio de la Llave	Tatatila	0	16.6	0
Oaxaca	Santo Domingo Tepuxtepec	0	16.6	0
Oaxaca	Totontepec Villa de Morelos	16.9	16.9	0
Veracruz de Ignacio de la Llave	Xoxocotla	16.9	16.9	0
Veracruz de Ignacio de la Llave	Atlahuilco	0	17.3	0
Puebla	Huitziltepec	0	17.3	0
Jalisco	Atengo	0	17.9	0
Puebla	Juan N. Méndez	0	18.9	0
Michoacán de Ocampo	Chucándiro	0	20.2	0
Puebla	Amixtlán	0	20.8	0
Oaxaca	Santiago Yaitepec	23.6	23.6	0
Puebla	Caltepec	0	24.2	0
Veracruz de Ignacio de la Llave	Tlacolulan	0	25.7	0
Oaxaca	Santa Catarina Loxicha	0	27.2	0
Veracruz de Ignacio de la Llave	Maltrata	0	27.3	0
Puebla	Xochiapulco	0	29	0
Veracruz de Ignacio de la Llave	Calcahualco	0	29.2	0
Oaxaca	San Juan Comaltepec	0	32.1	0
Oaxaca	San Bartolomé Quialana	0	41.9	0
Oaxaca	Santa Ana del Valle	0	45.9	0
Veracruz de Ignacio de la Llave	Zontecomatlán de López y Fuentes	0	47.8	0
Veracruz de Ignacio de la Llave	Aquila	0	50.6	0
Puebla	Atexcal	0	51.8	0
Puebla	Tlaxco	0	60.8	0
Veracruz de Ignacio de la Llave	Tlachichilco	0	64.2	0
Veracruz de Ignacio de la Llave	Landero y Coss	0	64.8	0
Puebla	Olintla	0	66.7	0
Oaxaca	Santa Catarina Cuixtla	0	66.9	0
Oaxaca	San Juan Teposcolula	0	66.9	0
Oaxaca	San Cristóbal Lachirioag	0	74.5	0
Puebla	San Diego la Mesa Tochimiltzingo	0	78.7	0
Sonora	Mazatán	0	90.8	0
Oaxaca	Fresnillo de Trujano	0	92.9	0
Oaxaca	San Agustín Tlacotepec	0	96.9	0
Oaxaca	Teotongo	0	99.5	0
Veracruz de Ignacio de la Llave	Filomeno Mata	0	104.3	0
Yucatán	Cenotillo	0	107.1	0
Hidalgo	Eloxochitlán	0	115.7	0
Oaxaca	Santa María Ecatepec	29.3	117	0
Oaxaca	Cosoltepec	0	124.5	0
Oaxaca	Concepción Buenavista	0	133	0
Puebla	San Sebastián Tlacotepec	30.3	144.1	0
Veracruz de Ignacio de la Llave	Chumatlán	0	149.7	0
San Luis Potosí	Villa de Guadalupe	0	150.9	0
Oaxaca	Magdalena Tlacotepec	0	154.2	0
Oaxaca	Asunción Cuyotepeji	0	180.7	0
Sonora	Rayón	0	200.5	0
Puebla	Coyotepec	42.8	214.2	0
Oaxaca	Santos Reyes Tepejillo	0	221.2	0
Puebla	Molcaxac	0	240	0
Yucatán	Abalá	15.3	244.3	0
Oaxaca	Asunción Tlacolulita	0	272.5	0
Yucatán	Xocchel	0	289.8	0
Yucatán	Hoctún	0	297.6	0
Oaxaca	San Juan del Río	0	364.4	0
Yucatán	Dzoncauich	0	390.3	0
Yucatán	Quintana Roo	0	409.8	0
Oaxaca	San Juan Bautista Suchitepec	0	441.5	0
Yucatán	Tahdziú	17.1	444.1	0
Yucatán	Homún	0	469.7	0
Veracruz de Ignacio de la Llave	Camarón de Tejeda	30.6	474.2	0
Yucatán	Mocochá	0	495.6	0
Yucatán	Kaua	0	499.3	0
Yucatán	Tekom	29.8	566.3	0
Oaxaca	Santiago Nejapilla	0	574.7	0
Yucatán	Mama	0	606.8	0
Yucatán	Muna	0	726.2	0
Yucatán	Tepakán	0	750.1	0
Yucatán	Cuzamá	0	755.4	0
Puebla	Chila de la Sal	227.8	759.3	0
Yucatán	Calotmul	0	810.3	0
Yucatán	Chankom	21.3	981.6	0
Yucatán	Mayapán	0	1,160.20	0
Yucatán	Opichén	0	1,242.90	0
Puebla	Zacapala	0	1,312.70	0
Yucatán	Bokobá	0	1,430.50	0
Oaxaca	San Pedro Taviche	0	1,457.30	0
Oaxaca	Santo Domingo Yodohino	305.8	1,529.10	0
Yucatán	Chumayel	0	1,603.00	0
Yucatán	Santa Elena	23.7	1,824.60	0
Yucatán	Sacalum	0	2,519.10	0
México	Valle de Chalco Solidaridad	0.3	0	0
Puebla	Amozoc	0.8	0	0
México	Jiquipilco	1.3	0	0
Tlaxcala	Calpulalpan	2	0	0
México	Donato Guerra	2.7	0	0
Chiapas	Larráinzar	3.2	0	0
Michoacán de Ocampo	Quiroga	3.7	0	0
Hidalgo	Cardonal	5.1	0	0
Tlaxcala	Apetatitlán de Antonio Carvajal	6.2	0	0
Puebla	Eloxochitlán	6.9	0	0
Sonora	Cananea	10.1	0	0
Oaxaca	San Antonino Monte Verde	13	0	0
Veracruz de Ignacio de la Llave	Magdalena	30.3	0	0
Sonora	Sáric	48.6	0	0
Chihuahua	Guazapares	48.8	0	0
Sonora	La Colorada	54.1	0	0
Sonora	Pitiquito	54.8	0	0
Oaxaca	Santo Domingo Yanhuitlán	61.2	0	0
Coahuila de Zaragoza	Juárez	63.1	0	0
Sonora	Tubutama	67.9	0	0
Oaxaca	Tataltepec de Valdés	78.3	0	0
Coahuila de Zaragoza	Guerrero	121.7	0	0
Oaxaca	San Pedro Coxcaltepec Cántaros	139.7	0	0
Sonora	Bacanora	395.3	0	0
Sonora	Rosario	579.7	0	0
Sonora	Arivechi	594.7	0	0
Sonora	Quiriego	1,068.00	0	0
Chihuahua	Chínipas	1,398.30	0	0
Sonora	Sahuaripa	1,464.70	0	0
Sonora	Ónavas	3,835.60	0	0
Oaxaca	Santa Ana Ateixtlahuaca	0	0	0
Sonora	Arizpe	0	0	0
Oaxaca	Magdalena Mixtepec	0	0	0
Veracruz de Ignacio de la Llave	Huayacocotla	0	0	0
Sonora	Oquitoa	0	0	0
Puebla	Tepatlaxco de Hidalgo	0	0	0
Oaxaca	Santa Cruz Tacahua	0	0	0
Michoacán de Ocampo	Tlazazalca	0	0	0
Hidalgo	Atitalaquia	0	0	0
Guanajuato	Ocampo	0	0	0
Hidalgo	Atotonilco de Tula	0	0	0
Puebla	Tlapacoya	0	0	0
Zacatecas	Huanusco	0	0	0
Oaxaca	Santiago Huauclilla	0	0	0
Campeche	Dzitbalché	0	0	0
Hidalgo	San Agustín Tlaxiaca	0	0	0
Oaxaca	Santos Reyes Yucuná	0	0	0
Guanajuato	Xichú	0	0	0
Chihuahua	Guachochi	0	0	0
Jalisco	Villa Guerrero	0	0	0
Zacatecas	Monte Escobedo	0	0	0
Tlaxcala	Sanctórum de Lázaro Cárdenas	0	0	0
Tlaxcala	Benito Juárez	0	0	0
Puebla	San Juan Atenco	0	0	0
México	Teoloyucan	0	0	0
Puebla	Hueytlalpan	0	0	0
Oaxaca	Mazatlán Villa de Flores	0	0	0
Tlaxcala	Natívitas	0	0	0
México	Tequixquiac	0	0	0
México	Otzolotepec	0	0	0
Oaxaca	San Miguel Tequixtepec	0	0	0
Hidalgo	Progreso de Obregón	0	0	0
Sonora	Atil	0	0	0
Michoacán de Ocampo	Epitacio Huerta	0	0	0
México	Soyaniquilpan de Juárez	0	0	0
Zacatecas	General Pánfilo Natera	0	0	0
Zacatecas	Benito Juárez	0	0	0
Tlaxcala	Santa Cruz Tlaxcala	0	0	0
Puebla	Santo Tomás Hueyotlipan	0	0	0
Chihuahua	Valle de Zaragoza	0	0	0
Tlaxcala	Muñoz de Domingo Arenas	0	0	0
Chihuahua	Uruachi	0	0	0
Michoacán de Ocampo	Contepec	0	0	0
Oaxaca	Santa María Yucuhiti	0	0	0
Michoacán de Ocampo	Lagunillas	0	0	0
Hidalgo	Tolcayuca	0	0	0
Puebla	San Salvador el Seco	0	0	0
Oaxaca	San Juan Atepec	0	0	0
Puebla	San Miguel Xoxtla	0	0	0
Oaxaca	San Francisco Nuxaño	0	0	0
Oaxaca	Santiago Ihuitlán Plumas	0	0	0
Zacatecas	Villa Hidalgo	0	0	0
Zacatecas	General Enrique Estrada	0	0	0
Chihuahua	Manuel Benavides	0	0	0
Chihuahua	Huejotitán	0	0	0
Chihuahua	Guerrero	0	0	0
Oaxaca	Magdalena Zahuatlán	0	0	0
Sonora	Bacadéhuachi	0	0	0
Tlaxcala	Santa Apolonia Teacalco	0	0	0
México	Tultepec	0	0	0
Oaxaca	San Pedro Yucunama	0	0	0
México	Lerma	0	0	0
México	Tlalmanalco	0	0	0
Hidalgo	Santiago de Anaya	0	0	0
México	El Oro	0	0	0
Oaxaca	Santa María Tlalixtac	0	0	0
Hidalgo	Huichapan	0	0	0
Sonora	San Felipe de Jesús	0	0	0
Hidalgo	Atotonilco el Grande	0	0	0
Oaxaca	San Miguel Piedras	0	0	0
Zacatecas	Sain Alto	0	0	0
Puebla	Chignahuapan	0	0	0
Guanajuato	San Diego de la Unión	0	0	0
Puebla	San Nicolás de los Ranchos	0	0	0
Puebla	Yehualtepec	0	0	0
Sonora	Santa Cruz	0	0	0
Durango	Tepehuanes	0	0	0
Oaxaca	San Miguel Santa Flor	0	0	0
Chihuahua	Ahumada	0	0	0
Nuevo León	Parás	0	0	0
Sonora	Huépac	0	0	0
Chihuahua	Ojinaga	0	0	0
Zacatecas	Valparaíso	0	0	0
Zacatecas	Tepetongo	0	0	0
Durango	Canelas	0	0	0
Zacatecas	Atolinga	0	0	0
Oaxaca	San Juan Yatzona	0	0	0
Puebla	Tepeaca	0	0	0
México	Calimaya	0	0	0
Tlaxcala	Contla de Juan Cuamatzi	0	0	0
San Luis Potosí	Santo Domingo	0	0	0
Jalisco	Santa María del Oro	0	0	0
Jalisco	Valle de Guadalupe	0	0	0
Oaxaca	Santa Cruz de Bravo	0	0	0
Tlaxcala	Ziltlaltépec de Trinidad Sánchez Santos	0	0	0
Hidalgo	Mineral de la Reforma	0	0	0
Jalisco	Valle de Juárez	0	0	0
Oaxaca	San Martín Itunyoso	0	0	0
México	San Martín de las Pirámides	0	0	0
Hidalgo	Mineral del Monte	0	0	0
México	Temoaya	0	0	0
Chihuahua	Madera	0	0	0
San Luis Potosí	Salinas	0	0	0
Hidalgo	Tlanalapa	0	0	0
Tlaxcala	San José Teacalco	0	0	0
Chihuahua	Namiquipa	0	0	0
Chiapas	Huixtán	0	0	0
Oaxaca	San Miguel Tlacotepec	0	0	0
Oaxaca	San Miguel Suchixtepec	0	0	0
Oaxaca	San Juan Achiutla	0	0	0
Sonora	Suaqui Grande	0	0	0
Chihuahua	Riva Palacio	0	0	0
San Luis Potosí	Villa de Reyes	0	0	0
Chihuahua	Gran Morelos	0	0	0
Tlaxcala	Teolocholco	0	0	0
Jalisco	Jesús María	0	0	0
Puebla	Tepango de Rodríguez	0	0	0
Tlaxcala	Tzompantepec	0	0	0
Zacatecas	El Salvador	0	0	0
Oaxaca	Villa de Chilapa de Díaz	0	0	0
Baja California	Playas de Rosarito	0	0	0
Oaxaca	San Bartolomé Yucuañe	0	0	0
Chihuahua	Carichí	0	0	0
Tlaxcala	El Carmen Tequexquitla	0	0	0
Puebla	Acajete	0	0	0
Tlaxcala	Acuamanala de Miguel Hidalgo	0	0	0
Oaxaca	Chiquihuitlán de Benito Juárez	0	0	0
Oaxaca	San Francisco Jaltepetongo	0	0	0
Nuevo León	Los Herreras	0	0	0
Puebla	Cuapiaxtla de Madero	0	0	0
Durango	Guanaceví	0	0	0
Sonora	Fronteras	0	0	0
Oaxaca	San Juan Ihualtepec	0	0	0
Puebla	Tzicatlacoyan	0	0	0
Oaxaca	San Francisco Cajonos	0	0	0
Michoacán de Ocampo	Huaniqueo	0	0	0
Chiapas	Rincón Chamula San Pedro	0	0	0
Sonora	Villa Pesqueira	0	0	0
Sonora	Cumpas	0	0	0
Zacatecas	Cañitas de Felipe Pescador	0	0	0
Chiapas	Mitontic	0	0	0
Chiapas	Bochil	0	0	0
[truncated: 473 more rows]
