# Supplementary material for: Spatial patterns and clustering of dengue incidence in Mexico: Analysis of Moran’s index across 2,471 municipalities from 2022 to 2024
Source: PLoS One. 2025 May 22;20(5):e0324754. doi: 10.1371/journal.pone.0324754 (PMC12097634; doi:10.1371/journal.pone.0324754)
Supplement: S2 Table — (XLS) [file pone.0324754.s002.xls]

## Sheet: 2022
S2 Table. Clustering data, 2022-2024
Moran's I	Z-score	p-value	variance	geometry
-0.603039	-3.77813	0.00015801	0.0254633	c(-111.818222045898	25.4889183044434)
-0.281904	-2.27553	0.0228742	0.0153374	c(-92.8146438598633	16.551586151123)
-0.274227	-1.97297	0.0484992	0.0193024	c(-92.6100540161133	16.4381999969482)
-0.354202	-1.98546	0.0470935	0.0317913	c(-92.5899353027344	16.6783008575439)
-1.73195	-9.51626	1.79519e-21	0.0331158	c(-106.564125061035	31.44944190979)
2.87381	3.21402	0.0013089	0.802212	c(-98.5105667114258	17.6422309875488)
0.421453	2.67452	0.00748364	0.0248494	c(-98.6712799072266	17.73828125)
-0.291237	-3.55466	0.000378463	0.0067108	c(-100.617904663086	18.6597576141357)
2.39665	3.65602	0.000256158	0.430661	c(-98.4091873168945	17.5716514587402)
3.60962	2.30261	0.0213011	2.47819	c(-98.6155242919922	17.5621604919434)
1.03533	3.46033	0.00053951	0.0896149	c(-98.5414962768555	17.4298038482666)
-0.407905	-2.61478	0.00892838	0.0243183	c(-98.5092926025391	17.904504776001)
1.33384	7.92107	2.35483e-15	0.0283628	c(-100.266799926758	18.7030181884766)
-0.10398	-3.66572	0.000246647	0.000804521	c(-100.036880493164	18.980052947998)
-0.700339	-4.47265	7.7255e-06	0.0245077	c(-99.9891967773438	18.7346000671387)
14.853	3.68792	0.000226094	16.466	c(-100.213134765625	18.8738136291504)
-0.672287	-3.8136	0.000136957	0.0310596	c(-99.9966125488281	19.0813808441162)
-0.695135	-3.88729	0.000101371	0.0319598	c(-100.121894836426	19.1777839660645)
-1.07027	-7.54475	4.53151e-14	0.0201188	c(-100.256118774414	19.0608139038086)
14.7323	4.29033	1.78406e-05	11.9164	c(-100.406494140625	18.9408187866211)
-0.252383	-2.94523	0.00322718	0.00734057	c(-100.460182189941	19.2928237915039)
-0.570067	-3.3972	0.000680783	0.0281417	c(-100.61791229248	19.2217483520508)
0.373187	3.43654	0.000589185	0.0117971	c(-95.794303894043	16.6687049865723)
-0.543599	-3.70141	0.000214408	0.0215583	c(-95.9623870849609	16.4144287109375)
-0.261407	-3.6826	0.000230869	0.00503762	c(-95.8910293579102	16.8746471405029)
2.70639	2.44036	0.0146728	1.23676	c(-95.9179077148438	16.5114192962646)
0.0312881	3.84732	0.000119416	6.61382e-05	c(-95.7823867797852	15.9742212295532)
1.82161	2.39512	0.0166147	0.580671	c(-95.6121520996094	15.9775686264038)
0.363823	2.20758	0.0272735	0.0271856	c(-98.1064987182617	18.1588478088379)
0.821056	2.17896	0.0293346	0.142284	c(-98.1911163330078	18.2312889099121)
3.26059	2.90855	0.00363104	1.26265	c(-98.5471115112305	18.0106964111328)
6.06718	3.5787	0.000345301	2.89109	c(-98.3935089111328	18.1846714019775)
0.161604	2.44168	0.014619	0.00438194	c(-98.1889953613281	18.4456672668457)
-0.343031	-2.54577	0.0109036	0.0181447	c(-98.6006240844727	18.2764797210693)
5.89585	3.66586	0.00024651	2.60069	c(-98.2795867919922	18.232931137085)
0.795197	4.57953	4.66011e-06	0.0301652	c(-98.270751953125	18.113956451416)
3.19272	3.23079	0.00123449	0.98022	c(-98.3143310546875	18.0528888702393)
1.41348	3.99864	6.37078e-05	0.125089	c(-98.3039474487305	18.3531875610352)
-0.62391	-3.86776	0.00010984	0.026008	c(-98.3975448608398	17.9750652313232)
3.32076	8.45321	2.834e-17	0.15441	c(-108.679237365723	26.2551136016846)
-0.39314	-2.18454	0.0289227	0.0323552	c(-109.197296142578	31.1044082641602)
58.8092	10.1288	4.11503e-24	34.0434	c(-108.877029418945	27.0503082275391)
0.789958	2.37176	0.0177036	0.111123	c(-110.158950805664	27.7431545257568)
0.59912	2.46102	0.0138543	0.059336	c(-109.88703918457	27.7918033599854)
23.7852	13.6677	1.58408e-42	3.03323	c(-109.688522338867	27.0150966644287)
-0.180992	-3.11178	0.00185961	0.00338221	c(-111.473258972168	29.0234565734863)
45.3911	11.8642	1.81604e-32	14.7009	c(-109.402381896973	27.0778350830078)
-0.315477	-2.25012	0.0244413	0.0196425	c(-111.002433776855	31.1988677978516)
3.87828	8.21631	2.09853e-16	0.22296	c(-109.85147857666	27.1063919067383)

## Sheet: 2023
Moran's I	Z-score	p-value	variance	geometry
1.74164	2.85001	0.00437185	0.374416	c(-90.2658462524414	19.6163063049316)
0.788961	2.20107	0.0277311	0.128736	c(-90.4936828613281	19.1143856048584)
3.47137	4.24456	2.1902e-05	0.67043	c(-90.1353073120117	20.1244716644287)
0.540737	6.14274	8.11088e-10	0.00775039	c(-89.6092071533203	19.4736652374268)
17.1966	6.59101	4.36839e-11	6.84162	c(-99.4207305908203	18.4615650177002)
-0.694863	-3.57111	0.000355471	0.0378361	c(-99.2534561157227	18.2296695709229)
2.2313	3.79971	0.000144868	0.345486	c(-99.5821762084961	18.2267417907715)
3.3187	5.35953	8.34385e-08	0.383964	c(-99.5974502563477	18.5200271606445)
-0.582829	-2.27169	0.023105	0.0657341	c(-99.4856338500977	18.8818988800049)
-0.585285	-2.11771	0.0341995	0.0762637	c(-99.3964157104492	19.0092182159424)
8.36966	7.48216	7.31094e-14	1.25358	c(-99.3866806030273	18.5899963378906)
0.38884	2.32106	0.0202837	0.0280899	c(-98.9789733886719	18.7162113189697)
0.337007	4.09101	4.29507e-05	0.0067877	c(-99.4457855224609	18.7318229675293)
1.39396	3.99855	6.37317e-05	0.121662	c(-99.1808929443359	18.813720703125)
-0.417828	-2.54656	0.0108791	0.0268998	c(-99.2366256713867	19.0575923919678)
4.43836	2.62199	0.0087418	2.88836	c(-99.1664505004883	18.8851566314697)
10.1295	7.83418	4.71911e-15	1.67518	c(-99.2225341796875	18.584545135498)
1.43055	2.90515	0.00367082	0.242975	c(-99.3654174804688	18.6859073638916)
25.3023	7.09209	1.32102e-12	12.8136	c(-99.2957534790039	18.550989151001)
1.24383	4.58924	4.44868e-06	0.0735113	c(-99.2722473144531	18.842529296875)
0.494201	3.632	0.000281238	0.0185231	c(-99.1051864624023	18.9812908172607)
1.60529	3.74731	0.000178744	0.183768	c(-99.4123992919922	18.6927337646484)
3.79496	3.24211	0.00118647	1.37617	c(-99.1082305908203	18.7049369812012)
4.16652	7.34183	2.10689e-13	0.322363	c(-99.07470703125	18.499116897583)
1.14917	4.67874	2.88646e-06	0.0603653	c(-99.2352752685547	18.7618961334229)
1.63743	2.87537	0.00403552	0.325072	c(-99.052360534668	18.8722324371338)
7.84153	6.8739	6.24696e-12	1.30399	c(-99.2027130126953	18.6556529998779)
0.221235	2.06305	0.0391082	0.0115071	c(-95.0430603027344	16.7882766723633)
0.67171	2.22533	0.0260592	0.0912615	c(-95.0893325805664	16.6233787536621)
1.09495	2.41364	0.015794	0.206269	c(-96.8014221191406	17.0069599151611)
4.13775	3.41473	0.000638447	1.47468	c(-96.72412109375	17.1021003723145)
0.791388	2.22091	0.0263571	0.127222	c(-96.6855926513672	16.9919719696045)
3.52985	5.21899	1.79901e-07	0.458164	c(-96.6794586181641	17.080696105957)
2.50979	3.8441	0.000120994	0.42715	c(-96.6672897338867	17.1274604797363)
1.93496	4.6735	2.96115e-06	0.171604	c(-96.6918182373047	17.024112701416)
0.127415	2.95281	0.00314897	0.00186228	c(-96.6956176757812	16.94114112854)
2.73486	3.29575	0.000981597	0.690705	c(-96.7574310302734	17.0953674316406)
2.61832	2.6846	0.00726171	0.955455	c(-96.7162017822266	16.9873180389404)
-0.317033	-2.06495	0.0389276	0.0235505	c(-97.4004974365234	16.2386512756348)
-0.184416	-2.73298	0.00627633	0.00455191	c(-97.0580902099609	16.5131282806396)
1.00316	2.25802	0.0239446	0.197843	c(-96.7337493896484	17.1636638641357)
-0.414026	-2.14029	0.0323312	0.0373797	c(-97.069580078125	15.9496507644653)
2.91324	2.41125	0.0158979	1.46869	c(-96.7547454833984	16.9820022583008)
4.43222	3.74188	0.000182651	1.40846	c(-96.6797103881836	17.0453033447266)
-0.291746	-2.10155	0.0355931	0.0192568	c(-97.2962341308594	16.1772861480713)
4.81258	3.58492	0.000337178	1.81046	c(-96.6850967407227	17.0485935211182)
1.79285	3.19485	0.00139903	0.31558	c(-96.7464141845703	17.0175361633301)
3.75149	4.88814	1.01795e-06	0.59013	c(-96.6911087036133	17.0649757385254)
2.03878	3.34076	0.000835497	0.373261	c(-96.7864456176758	17.0882015228271)
0.33333	3.02384	0.00249587	0.0121568	c(-96.710205078125	16.9706230163574)
1.09481	2.23785	0.0252308	0.239977	c(-96.6343002319336	17.029239654541)
-0.164428	-2.48772	0.0128566	0.00436727	c(-97.2772369384766	16.5757236480713)
-0.590001	-2.22194	0.0262876	0.0704071	c(-97.1883163452148	16.0807399749756)
-0.354814	-2.90728	0.00364591	0.0148871	c(-96.8335189819336	16.3727722167969)
0.571114	2.06334	0.0390804	0.0767377	c(-96.7665634155273	16.949686050415)
0.0551562	2.76658	0.00566473	0.000397503	c(-98.2828140258789	18.5756511688232)
1.15682	3.68936	0.000224821	0.0984176	c(-98.5417175292969	18.5470447540283)
0.364578	2.19211	0.0283713	0.0276855	c(-98.6259002685547	18.5103569030762)
1.94554	2.39055	0.016823	0.665093	c(-98.3762588500977	18.6155891418457)
1.89123	2.46073	0.0138655	0.592942	c(-98.4470138549805	18.5018882751465)
-0.335288	-2.207	0.027314	0.0230605	c(-98.9156646728516	18.3071880340576)
-0.691318	-2.4256	0.015283	0.0811148	c(-98.1762008666992	19.0075740814209)
1.13146	2.23797	0.0252229	0.256307	c(-98.4312744140625	18.7217674255371)
1.55747	1.97359	0.0484281	0.6258	c(-98.6539993286133	18.6463184356689)
2.88127	2.57681	0.00997171	1.25692	c(-98.5419921875	18.6143016815186)
-0.177641	-2.59304	0.0095132	0.0046917	c(-86.9089279174805	20.4448127746582)
1.46968	2.68732	0.00720282	0.299831	c(-88.0561065673828	19.6693515777588)
0.58502	3.49729	0.000470015	0.0279982	c(-86.9866027832031	21.3660068511963)
1.73418	3.10934	0.00187505	0.311743	c(-86.9411163330078	21.0781764984131)
2.24862	8.00085	1.23568e-15	0.0790214	c(-88.8161010742188	19.6357192993164)
4.1458	3.13465	0.00172057	1.75826	c(-87.3831253051758	21.0576133728027)
0.147209	3.02324	0.00250088	0.00237142	c(-87.4000091552734	20.5821666717529)
1.54275	3.24651	0.0011683	0.226219	c(-87.6655960083008	20.3039226531982)
1.95421	4.81369	1.48171e-06	0.164979	c(-88.5312576293945	18.9758853912354)
1.14568	2.14706	0.0317888	0.285593	c(-96.9900588989258	18.9021415710449)
0.333288	2.4209	0.0154823	0.0189665	c(-97.0290069580078	18.8505554199219)
1.77729	7.2198	5.20623e-13	0.0606238	c(-89.3483810424805	20.2620582580566)
0.387677	1.99506	0.046036	0.037804	c(-89.3993988037109	21.1344432830811)
5.92721	3.11804	0.00182058	3.64105	c(-90.2996139526367	20.8895168304443)
0.415322	3.12791	0.00176056	0.0176394	c(-89.5137710571289	21.0821132659912)
9.09548	5.45291	4.95517e-08	2.79274	c(-88.3480682373047	20.6240100860596)
10.7497	6.78819	1.13553e-11	2.51495	c(-89.0182876586914	20.1937065124512)
1.8892	2.65996	0.00781506	0.506077	c(-87.8246002197266	20.7601909637451)
6.10972	6.10352	1.03755e-09	1.00403	c(-88.1815338134766	20.4370365142822)
-0.428824	-4.80174	1.57293e-06	0.00797377	c(-88.66845703125	21.4336490631104)
5.01534	6.24724	4.17764e-10	0.645507	c(-88.3570556640625	21.0211811065674)
2.05504	4.81015	1.50819e-06	0.182722	c(-90.2167358398438	20.5653381347656)
1.84041	5.34375	9.1045e-08	0.118707	c(-89.9830627441406	21.0724124908447)
6.1378	3.73166	0.000190219	2.72008	c(-89.3689880371094	20.3839626312256)
2.06547	4.8078	1.52602e-06	0.184763	c(-90.0696029663086	20.6219062805176)
3.57408	3.2596	0.00111569	1.20721	c(-89.6393966674805	20.9846343994141)
7.19259	6.35413	2.0961e-10	1.28411	c(-89.5225677490234	20.1471405029297)
1.70709	5.15571	2.52672e-07	0.109717	c(-88.3087997436523	21.3537921905518)
12.1572	6.5644	5.22438e-11	3.44186	c(-88.8279800415039	20.0774307250977)
3.05093	3.3787	0.000728304	0.818047	c(-88.0845184326172	21.5472240447998)
3.32491	4.79872	1.59684e-06	0.480917	c(-88.3145446777344	21.49391746521)
0.2982	2.16968	0.0300311	0.0189041	c(-89.1986541748047	21.2703876495361)
0.130796	2.89887	0.00374511	0.00203618	c(-88.8891754150391	20.8048324584961)
1.67321	3.40843	0.000653382	0.241408	c(-89.2214736938477	20.3773155212402)
0.785664	4.05735	4.96324e-05	0.037518	c(-89.4573287963867	20.661678314209)
12.1193	5.39067	7.01964e-08	5.0809	c(-89.3007965087891	19.9320297241211)
0.757402	4.98083	6.33115e-07	0.0231318	c(-88.0645141601562	20.8986167907715)
6.02238	3.78546	0.000153424	2.54418	c(-89.561279296875	20.3603801727295)
0.341752	2.68011	0.00735985	0.0162692	c(-89.53564453125	20.7660884857178)
8.12417	3.91698	8.96654e-05	4.33036	c(-88.5084381103516	20.7266292572021)
3.31275	6.59053	4.38259e-11	0.252894	c(-88.3231735229492	20.391637802124)
0.057012	2.84727	0.00440965	0.000400972	c(-89.4645385742188	20.9634704589844)
5.5555	3.48545	0.000491304	2.55491	c(-87.8478698730469	21.257137298584)
11.3518	6.38795	1.68123e-10	3.16883	c(-89.0467834472656	19.9379558563232)
4.57637	5.74907	8.97374e-09	0.634712	c(-88.3623580932617	20.7800331115723)
2.0444	3.44184	0.00057778	0.353558	c(-89.7798767089844	21.0629386901855)
4.2936	3.42553	0.000613612	1.5781	c(-89.7646026611328	20.8531436920166)
4.19521	4.38742	1.14701e-05	0.916729	c(-88.1083450317383	20.6382923126221)

## Sheet: 2024
Moran's I	Z-score	p-value	variance	geometry
18.8934	8.99919	2.27381e-19	4.42051	c(-103.998428344727	19.0092220306396)
10.1292	7.12867	1.01344e-12	2.02394	c(-103.632621765137	19.1160678863525)
5.49571	4.42173	9.79159e-06	1.55009	c(-103.770011901855	19.393440246582)
11.4318	8.84597	9.07326e-19	1.67306	c(-103.92073059082	19.1881294250488)
5.44502	3.79248	0.000149153	2.07096	c(-103.595489501953	19.3268222808838)
10.393	5.02316	5.08271e-07	4.30288	c(-103.681335449219	18.967601776123)
11.3823	7.74815	9.32433e-15	2.1631	c(-104.29963684082	19.1499824523926)
14.5443	5.00665	5.53868e-07	8.50211	c(-104.03108215332	19.3720779418945)
2.90206	4.72224	2.3326e-06	0.378269	c(-105.032020568848	18.8858051300049)
7.18631	7.60527	2.84313e-14	0.894209	c(-103.844436645508	19.3096218109131)
4.57675	4.03283	5.51085e-05	1.29237	c(-98.5105667114258	17.6422309875488)
1.159	2.24898	0.0245136	0.266317	c(-98.572395324707	16.6835803985596)
0.97865	2.53149	0.0113579	0.149729	c(-99.4207305908203	18.4615650177002)
0.966292	2.11858	0.0341256	0.208573	c(-99.7136917114258	18.1322402954102)
-0.269092	-3.76275	0.000168055	0.00511317	c(-98.6712799072266	17.73828125)
0.0649361	2.54771	0.0108432	0.000649717	c(-99.8147277832031	18.124698638916)
1.61947	3.2557	0.00113115	0.247893	c(-99.6974716186523	17.3908405303955)
-0.279503	-2.22653	0.0259787	0.0157479	c(-99.1342163085938	16.6929225921631)
-0.0831419	-2.20666	0.0273381	0.00141932	c(-99.4729232788086	17.1421356201172)
-0.375966	-2.02113	0.0432664	0.0345643	c(-99.1852111816406	17.3127994537354)
1.38198	2.2849	0.0223186	0.366998	c(-99.4694137573242	18.1009578704834)
2.07037	2.39649	0.0165531	0.749639	c(-98.2771911621094	16.9390239715576)
2.89154	3.05065	0.00228343	0.901813	c(-98.4091873168945	17.5716514587402)
3.07416	3.38914	0.000701117	0.825446	c(-98.6155242919922	17.5621604919434)
2.21002	2.47488	0.0133281	0.800928	c(-98.5414962768555	17.4298038482666)
1.10026	2.18069	0.0292065	0.255281	c(-99.609733581543	17.8014678955078)
1.6846	2.862	0.00420983	0.347329	c(-98.7450256347656	16.6391620635986)
-0.917365	-6.2844	3.29128e-10	0.0213027	c(-104.470176696777	19.6029281616211)
2.58318	5.75596	8.61487e-09	0.201596	c(-104.614952087402	19.2773857116699)
-0.362087	-2.68958	0.00715423	0.0181132	c(-103.51033782959	19.7107715606689)
4.17822	5.36994	7.8764e-08	0.606469	c(-104.311096191406	19.4356422424316)
4.04441	7.3144	2.58528e-13	0.30602	c(-103.93058013916	19.5528926849365)
0.507899	3.99994	6.33573e-05	0.0161292	c(-103.53507232666	19.4320945739746)
-0.0299804	-2.56682	0.0102637	0.000136415	c(-103.457244873047	19.478982925415)
1.17676	5.646	1.64222e-08	0.0434596	c(-103.615394592285	18.7427940368652)
-0.781552	-5.31414	1.0716e-07	0.0216224	c(-103.408897399902	18.7638359069824)
1.88677	2.69909	0.00695287	0.490194	c(-98.9789733886719	18.7162113189697)
2.91119	3.43716	0.000587852	0.719519	c(-98.7647018432617	18.685396194458)
7.44237	5.52225	3.34694e-08	1.82175	c(-99.2225341796875	18.584545135498)
2.64198	3.3345	0.000854536	0.629582	c(-98.8094024658203	18.6637535095215)
6.59058	3.97033	7.17733e-05	2.7697	c(-99.2957534790039	18.550989151001)
0.808972	2.77259	0.00556125	0.0852412	c(-98.8942565917969	18.5747661590576)
-0.649532	-2.76449	0.00570119	0.0551474	c(-98.7119903564453	18.9126434326172)
2.91281	3.71127	0.000206219	0.61758	c(-99.1082305908203	18.7049369812012)
3.95797	5.77857	7.53373e-09	0.469817	c(-99.07470703125	18.499116897583)
0.226333	2.5548	0.0106249	0.00785173	c(-99.2352752685547	18.7618961334229)
6.25087	3.87579	0.000106277	2.61448	c(-99.2027130126953	18.6556529998779)
1.00331	2.03934	0.0414158	0.242751	c(-98.7537994384766	18.8068752288818)
2.82805	3.77179	0.000162079	0.563542	c(-98.7904968261719	18.759241104126)
7.80508	6.62443	3.486e-11	1.39124	c(-105.258918762207	22.464864730835)
1.79201	3.73864	0.000185021	0.230105	c(-104.576354980469	21.041109085083)
1.33838	3.63349	0.00027961	0.135844	c(-105.056800842285	21.1313304901123)
5.14784	6.80206	1.03133e-11	0.57353	c(-105.244201660156	22.7885112762451)
0.807173	4.01474	5.95105e-05	0.0404465	c(-104.399322509766	21.1840572357178)
5.15417	4.67877	2.88607e-06	1.21703	c(-104.954010009766	21.3937511444092)
-0.183039	-5.73153	9.95278e-09	0.00101981	c(-104.656867980957	22.1286869049072)
5.84427	5.55553	2.76777e-08	1.1092	c(-105.214538574219	22.1177253723145)
6.12951	5.19226	2.07754e-07	1.39747	c(-104.962631225586	21.9911003112793)
9.99798	5.78816	7.11612e-09	2.99462	c(-105.487022399902	21.5682983398438)
3.40905	3.13531	0.00171672	1.18725	c(-104.590324401855	21.3564376831055)
9.06969	6.84605	7.59187e-12	1.75927	c(-105.321990966797	21.8540687561035)
4.46618	4.72534	2.29732e-06	0.895495	c(-104.840614318848	21.6252918243408)
11.9999	6.61118	3.81268e-11	3.30574	c(-105.374351501465	21.9615612030029)
1.60877	2.07822	0.0376895	0.601967	c(-105.271156311035	20.8463687896729)
-0.677116	-2.29349	0.0218199	0.0870278	c(-97.1677932739258	17.4479808807373)
1.90875	3.07241	0.00212339	0.386905	c(-96.8014221191406	17.0069599151611)
1.34928	3.03831	0.00237912	0.197565	c(-96.8020782470703	17.1771640777588)
0.205873	2.01348	0.0440644	0.010461	c(-96.8152389526367	17.2471523284912)
1.85266	2.02879	0.0424799	0.838497	c(-96.8293533325195	17.1811790466309)
5.07174	3.62908	0.000284428	1.96233	c(-96.72412109375	17.1021003723145)
1.87442	3.23509	0.00121603	0.336438	c(-96.6361541748047	17.0024108886719)
3.09455	3.32404	0.000887236	0.86965	c(-96.6855926513672	16.9919719696045)
2.43417	4.96405	6.90367e-07	0.240741	c(-96.6794586181641	17.080696105957)
2.00194	3.85471	0.000115865	0.270164	c(-96.6672897338867	17.1274604797363)
0.34655	3.34938	0.00080992	0.0107094	c(-96.8649215698242	17.0587768554688)
4.01486	4.85734	1.18971e-06	0.684606	c(-96.6918182373047	17.024112701416)
3.34968	3.6848	0.00022888	0.828862	c(-96.6956176757812	16.94114112854)
0.636775	3.4723	0.000516015	0.0336523	c(-96.595817565918	17.026346206665)
4.7057	4.69763	2.63199e-06	1.00605	c(-96.7574310302734	17.0953674316406)
3.27912	3.74173	0.000182756	0.770205	c(-96.7162017822266	16.9873180389404)
3.03115	3.7638	0.00016735	0.650264	c(-96.8035659790039	17.1290435791016)
2.01168	3.14588	0.00165588	0.409924	c(-96.7337493896484	17.1636638641357)
1.83964	3.4335	0.000595842	0.287614	c(-96.8226928710938	17.0517482757568)
3.37789	2.79081	0.00525769	1.47277	c(-96.7547454833984	16.9820022583008)
4.13633	4.68374	2.8169e-06	0.781702	c(-96.6797103881836	17.0453033447266)
5.21155	4.38217	1.17502e-05	1.41904	c(-96.6850967407227	17.0485935211182)
2.32542	3.66765	0.000244788	0.402845	c(-96.7464141845703	17.0175361633301)
4.47875	4.84781	1.24834e-06	0.85552	c(-96.6911087036133	17.0649757385254)
3.85813	4.42712	9.54977e-06	0.761287	c(-96.7864456176758	17.0882015228271)
0.457613	4.79367	1.63757e-06	0.00911517	c(-96.710205078125	16.9706230163574)
3.07794	2.56984	0.0101745	1.44272	c(-96.6343002319336	17.029239654541)
0.350499	3.71704	0.00020157	0.0088943	c(-96.6127777099609	16.9928359985352)
0.232547	2.12926	0.0332326	0.0119352	c(-96.910400390625	17.2313194274902)
-0.174708	-2.07647	0.037851	0.0070756	c(-96.6376876831055	16.8665714263916)
1.59137	3.22359	0.00126593	0.244157	c(-96.826301574707	17.1606674194336)
1.16759	3.19572	0.00139484	0.133673	c(-96.6163940429688	17.0941314697266)
0.360189	2.66594	0.00767735	0.0182653	c(-96.7923583984375	16.9295139312744)
1.33406	2.53439	0.0112643	0.277777	c(-96.7665634155273	16.949686050415)
-0.6668	-2.24812	0.0245687	0.0878339	c(-98.2828140258789	18.5756511688232)
11.3558	5.08825	3.6139e-07	5.00819	c(-98.5417175292969	18.5470447540283)
3.08466	3.36909	0.000754178	0.841058	c(-98.7182083129883	18.7458076477051)
3.27457	5.15857	2.48842e-07	0.403551	c(-98.6259002685547	18.5103569030762)
3.1236	2.46008	0.0138908	1.62241	c(-98.3762588500977	18.6155891418457)
5.35131	5.57977	2.40835e-08	0.921714	c(-98.4470138549805	18.5018882751465)
-0.860537	-2.75755	0.00582357	0.097252	c(-98.1762008666992	19.0075740814209)
-0.720591	-4.06074	4.8918e-05	0.031473	c(-97.2900695800781	18.2288684844971)
-0.175899	-2.09563	0.0361147	0.00704185	c(-98.8387451171875	18.4504585266113)
1.64403	4.69251	2.69879e-06	0.122857	c(-98.4312744140625	18.7217674255371)
2.87302	6.35374	2.10136e-10	0.204641	c(-98.6539993286133	18.6463184356689)
7.71884	4.74157	2.12064e-06	2.66131	c(-98.5419921875	18.6143016815186)
0.819896	2.2713	0.0231286	0.130558	c(-99.3317337036133	21.3744659423828)
-0.158898	-1.99218	0.0463512	0.00635875	c(-98.5978622436523	21.7997741699219)
-0.489973	-2.25514	0.0241243	0.047151	c(-99.3560409545898	21.932991027832)
1.66874	1.98759	0.0468569	0.708524	c(-98.745735168457	21.4176445007324)
-0.437656	-2.31675	0.0205176	0.0356517	c(-99.0253982543945	21.3858757019043)
10.0351	5.87859	4.13767e-09	2.92447	c(-105.685684204102	22.7240505218506)
-0.498614	-3.10526	0.00190115	0.0257669	c(-106.306076049805	23.4682064056396)
3.24883	3.40967	0.000650418	0.910974	c(-105.805229187012	23.0562419891357)
-0.265627	-2.10442	0.0353421	0.0159209	c(-106.370407104492	23.9543495178223)
